# Supplementary material for: T-cell trans-synaptic vesicles are distinct and carry greater effector content than constitutive extracellular vesicles
Source: Nat Commun. 2022 Jun 16;13:3460. doi: 10.1038/s41467-022-31160-3 (PMC9203538; doi:10.1038/s41467-022-31160-3)
Supplement: Supplementary file 5 — Supplementary Data 2 [file 41467_2022_31160_MOESM5_ESM.xlsx]

## Sheet: Supplementary Data 2
T cell clone	Peptide EC50 (µg/mL) by IFN-g ELISPOT	CD40L EC50 (molec./µm2)
16	0.02591	66.01
35	0.04673	101.9
40	0.1702	22.02
