# Supplementary material for: T-cell trans-synaptic vesicles are distinct and carry greater effector content than constitutive extracellular vesicles
Source: Nat Commun. 2022 Jun 16;13:3460. doi: 10.1038/s41467-022-31160-3 (PMC9203538; doi:10.1038/s41467-022-31160-3)
Supplement: Supplementary file 7 — Supplementary Data 4 [file 41467_2022_31160_MOESM7_ESM.xlsx]

## Sheet: Supplementary Data 4
Targets per EV population
CD4 EVs	CD4 tSV	CD8 EVs	CD8 tSV
AGO1	MYC	NUFIP2	CDK6
EEF1A1	TP53	TNRC6B	KLHL15
KLF10	ZNF460	AGO1	MCL1
PTEN	ARID3A	C5orf51	MEF2D
RAD51	EEF1A1	FASN	MYC
ACVR2B	EPB41	HSPA1B	NUFIP2
ALDOA	ERC1	MYC	PTEN
BRWD1	KLHL15	PTEN	AGO1
CYCS	LDLR	CAPN15	ATXN1
DLC1	PEG10	DYRK2	BTG2
HNRNPA2B1	PLAGL2	FOXO3	CCND2
INSIG1	RRM2	KMT2D	EEF1A1
KATNAL1	ZDHHC20	MDM2	ERC1
NAA50	ACTG1	ORAI2	MDM2
NCOA3	CELF1	PDIK1L	MLXIP
NUFIP2	CPEB4	PTBP3	NACC2
PLAGL2	EDC3	SCD	PEG10
RACGAP1	FPR1	SETD1B	PPP1R15B
RB1	HIC2	SKI	RACGAP1
SCD	HMGA1	SLC10A7	TXLNA
SIRT1	IER5	SOD2	YOD1
TNRC6B	IGF1R	SRCAP	ZNF460
WEE1	KMT2D	STMN1	ACVR2B
XPO1	LIFR	TXLNA	ARF1
ACTG1	LIN28B	UBN2	ATP2A2
ACTR2	MARCHF4	YOD1	CAPN15
AGO2	MARCKSL1	ACTB	CBX6
AKAP11	MSANTD4	ACTG1	CCND1
AKIRIN1	NCOA3	ATF7IP	CPEB3
AKT1	NFAT5	ATP2A2	CPEB4
ARL6IP1	OTUD4	ATXN1	DDIT4
ATP2A2	PPTC7	BAG6	DICER1
BCL2	SEC24A	BCL2L11	DNMT1
BCL2L11	SFXN1	CBX5	E2F3
BNIP3	SH3GL1	CDK6	EPB41
C15orf40	SH3PXD2A	CLN8	FBXO28
C6orf132	SP1	CREBRF	INSIG1
CAV1	SP4	CTC1	JOSD1
CBX5	STRN	DDX6	KLHDC10
CCNA2	TAOK1	DICER1	KPNA2
CCNG1	TNFRSF10B	E2F3	KPNA6
CDC73	TOR2A	EEF1A1	LCOR
CDK2	TXNDC5	FBXW2	LDLR
CDK6	YOD1	FKBP4	LRPAP1
CDKN1A	ZBTB39	FLNA	MKNK2
CFL2	ZEB2	G3BP1	MTDH
CHSY1	ZNF264	GATAD2B	MXI1
CLIC1	ZSCAN29	GRB2	MYLIP
CSDE1	ADAM9	HIF1A	NAP1L1
CSNK1E	ADD1	HIST2H4B	NRBP1
CSNK2A1	AFF4	ICAM1	NUCKS1
DCBLD2	AGO1	INSIG1	OTUD4
DDIT4	AGPAT3	IPP	PAPD5
DDOST	AK4	KLHL15	PFN1
DDX6	AKIRIN1	LDLR	PGPEP1
DHX33	ALG9	LRRC58	PLAG1
DICER1	APTX	MAT2A	PPP2R2A
DNAJB4	ARPP19	MCM7	PTP4A1
DNAL1	ASB3	MEF2D	RAB23
DYRK2	ATN1	MIDN	RRM2
E2F3	ATP5B	MYLIP	RUNX1
E2F7	ATXN7L3	NCAPD2	SERPINH1
EDC3	AVL9	NCL	SETD5
EGFR	B4GALT1	NONO	SF3B3
EIF2S1	BCL2L12	PEG10	SHOC2
EMC1	C5orf51	PGPEP1	SKI
EN2	CAPN15	PHACTR4	TLE4
ENPP4	CCND1	PPP6C	TNRC6A
EP300	CD2AP	PRRC2A	TSC22D2
ESR1	CDK4	PURA	TWF1
ETS1	CFDP1	PURB	WEE1
FASN	CLDN12	RACGAP1	ZBTB5
FBXO3	COPZ1	RAD51	ZNF264
FOXO3	COX6B1	RAN	ZNF354B
GABPB1	DBF4	RBMS2	ACER2
GNE	DCTN4	RECK	ACOT9
GOLGA8B	DPY19L3	RNF44	ACVR1B
HDAC4	E2F3	SF3B3	ADARB1
HMGXB4	EIF1AD	TCOF1	ADD1
HNRNPD	EPG5	TMEM2	AGMAT
HSPA1B	FAM104A	TRAT1	AK4
INPP5F	FAM217B	TSC22D2	AMD1
IPO9	FAM8A1	TULP4	ANKRD52
KCTD12	FANCF	WEE1	ARIH1
KIF23	FOXN2	YWHAZ	ARL8A
KIF5B	G3BP1	ZBTB37	ATG9A
KLHL15	GCSAM	ZBTB5	BACE1
KPNA5	GIGYF1	ZNF264	BCL2
KPNA6	GOLGA1	ZNF354B	BCL2L11
KREMEN1	GOLGA8B	ZNF417	BMPR2
L2HGDH	GPAT4	ZNF460	BMT2
LCOR	GPR75-ASB3	ACLY	BRMS1L
LDHB	GXYLT1	ACOT9	C16orf70
LIFR	H3F3B	ACVR1B	C5orf51
LIN7C	HINT1	ADAM10	CADM1
LRRC58	HIST1H2BJ	ADAR	CAPZA1
LYSMD3	HNRNPC	ADD1	CASP3
MDM4	HOXC11	AGO2	CAV1
MED13	ID4	ANKRD52	CCSER2
MEF2D	IFNAR2	AP1B1	CCT3
MIB1	IFNG	AP2A2	CD2AP
MIS18BP1	IKZF3	APP	CDK2
MTDH	IP6K1	ARID1A	CDKN1A
MXI1	IQCB1	ATP11A	CDV3
MYB	IREB2	ATP5B	CELF1
MYC	JADE3	ATP5G3	CHD9
MYLIP	KHSRP	ATXN7L3	CNOT4
NACC2	KMT2A	ATXN7L3B	COX6B1
NAP1L1	KPNA6	BAZ2A	CREBRF
ND6	KREMEN1	BBC3	CRIM1
NDEL1	LARP1	BBX	CRY2
NFYA	LBR	BMF	CSDE1
NHLRC3	LIMS1	BNIP3	CXorf38
NIN	LMNB2	C15orf40	DDAH1
NME2	LPCAT1	C19orf12	DDI2
NOTCH1	LRRC8B	C1orf21	DDX3X
NRBP1	LY6G5B	C6orf62	DDX6
NUDT3	MAP2K7	CAPRIN1	DIABLO
NUS1	MAPK14	CCDC47	DNAJB4
PAPD5	MAPK8	CCNT2	DNAJC9
PAWR	MARCHF6	CCT3	DUSP2
PDIK1L	MATR3	CD2AP	DYRK3
PGM3	MCL1	CDC27	EDC3
PGPEP1	MIER3	CDC37L1	EIF4G2
PHF12	MKNK2	CDK16	ELAVL2
PHTF2	MLXIP	CDKN1A	ELMSAN1
PIGM	MRO	CDKN1C	ENTPD1
PIK3R1	MRPS16	CERS2	FAM126B
PMAIP1	MTDH	CHCHD2	FAM135A
PNKD	MTF2	CHD9	FANCA
PNRC2	MTOR	CHSY1	FASN
POLQ	MXI1	COIL	FEM1B
PPM1A	NAP1L1	COX6B1	FICD
PPP1R15B	NAPG	CPEB2	FIGN
PPP2CA	ND6	CSNK2A1	FJX1
PPP6C	NDEL1	CTNNB1	FKBP14
PRIM1	NOTCH1	CYCS	FMNL3
PRKAR1A	NR1D2	DCTN5	FNDC3B
PRPF38A	NRBP1	DDI2	FOXO3
PRR14L	PA2G4	DDIT4	FPR1
PTBP3	PAK4	DPP8	FUT10
PURA	PDPK1	DYRK3	G3BP1
PURB	PER2	EDC3	G3BP2
RAB10	PFN1	EIF4G2	GGA3
RAB3B	PGM3	ELK4	GID4
RAB5B	PGPEP1	ELOA	GNAI2
RMND5A	PHLDA3	ENO1	GOLGA8B
RPS24	PPARGC1B	ERC1	GXYLT1
RPS27A	PPP1R15B	ESR1	HIC2
RRM2	PRDM1	EXO5	HIST1H2BJ
RSBN1L	PREPL	EXOC5	HIST2H3A
RUNX2	PSMB5	EXOC8	HIST2H4B
SEC24A	QRFPR	EZH2	HMBOX1
SEMA6A	RAB10	FAM126B	HNRNPA2B1
SETD1B	RAD23B	FAM129A	HSPA8
SFXN1	RAP1B	FAM83G	ICAM1
SLC30A7	RASGRP3	FBXL18	IFNAR1
SLC35G1	RIF1	FBXO21	IFNAR2
SMC2	RNF138	FGFRL1	IGF1R
SOD2	RPS2	FICD	IGFBP5
SP1	RPS6KA5	FKBP14	ITGA2
SP4	SBF1	FOXN3	ITGA6
STAMBPL1	SCML2	FUT10	KAT2B
STRN	SEMA6A	G3BP2	KATNAL1
TAOK1	SERPINE1	GANAB	KCNC4
TCEAL1	SETD5	GATAD2A	KDM6B
TMEM136	SETD7	GCN1	KEAP1
TMEM64	SGPL1	GGA3	KIF5B
TNFRSF10B	SHROOM3	GLO1	KLHL42
TNRC6A	SLC1A5	GNB2	KMT2A
TOPBP1	SLC38A7	GNS	KMT2D
TOR1AIP1	SMAD2	GTF2H3	LAMP2
TP53	SMYD4	HECTD1	LARP1
TRIM23	SNAI1	HIST1H2BD	LHFPL2
TRIM72	SNX1	HMBOX1	LHFPL3
TRPS1	SOCS1	HMGA1	LRRC20
TSPYL1	SRSF7	HNRNPD	LSAMP
TWF1	STAU1	HOXA13	LY6G5B
UBN2	STX16	HOXC11	MAP3K2
WNK1	TBPL1	IGF1R	MARCHF4
YIPF4	TGFA	IPO5	MARCKSL1
YOD1	THBS2	IRAK1	MBD2
YWHAZ	TIAL1	IRS4	MBNL1
ZBTB10	TM9SF3	KATNAL1	MDK
ZFP1	TMEM30A	KCNC4	MED13
ZMYM1	TNRC6A	KLHDC10	MIA3
ZNF200	TRIM23	KMT2A	MIDN
ZNF264	TRPS1	KPNA2	MMP2
ZNF273	TSPYL1	KPNA6	MRPS16
ZNF417	UBE2I	KPNB1	MTF1
ZNF460	UHRF1BP1	KREMEN1	MTPAP
ZNF652	VAPA	LARS	N4BP1
ABCC3	VPS18	LBR	NABP2
ABHD18	VPS35	LDHB	NCOA3
ABI2	WDFY2	LHFPL2	NFYA
ABL2	XPO1	LIN7C	NPY4R
ACADSB	YWHAZ	LRRC20	NSF
ACER2	ZFP36L1	LYN	PAK1
ACOT9	ZNF200	MAK16	PANK3
ACSL6	ZNF430	MAP3K2	PAWR
ACTB	ZNF507	MAPK1	PCMTD1
ACVR1B	ZNF566	MBD2	PDGFB
ADAM9	ZXDB	MCL1	PDZD8
ADAR	ABCE1	MFN2	PER1
ADD1	ABHD17C	MIEF1	PHLPP2
ADGRL1	ABHD2	MINK1	PHTF2
AFF4	ABL1	MKNK2	PIK3R1
AGO3	ABL2	MRPS16	PKNOX1
AGPAT5	ACACA	MRS2	PLAGL2
AGTPBP1	ACER2	MTF1	PLEKHA1
AKT3	ACOT9	MTSS1L	PMAIP1
ALDH5A1	ACOX1	MYH9	POLQ
ALDH9A1	ACTB	MYO5A	POM121
ALG10B	ACTC1	N4BP1	PPIC
ALG9	ACVR1B	NABP2	PPM1D
ALMS1	ADCY9	NACC2	PPP6C
AMOT	ADO	NCOA3	PSAT1
ANKFY1	ADPRHL1	NOA1	PURB
ANKRD52	ADRM1	NUCKS1	QKI
AP2A1	AGPAT2	NUDT3	QRFPR
APOPT1	ALDH5A1	NUS1	RAB10
APP	ALDOA	OIP5	RAB11FIP1
ARCN1	ALG1	OPA3	RAD21
ARHGAP29	AMOTL2	PA2G4	RAD51
ARHGEF18	ANAPC16	PAFAH1B2	RAN
ARHGEF26	ANKRA2	PAGR1	RB1
ARID3A	AP3D1	PANK3	RBM12B
ARIH1	APLN	PAPD5	RBMS2
ARIH2	APLP2	PBX2	RECK
ARL4C	ARF1	PCMTD1	REL
ARPC5	ARF3	PDGFB	RNF44
ARSE	ARHGAP5	PDZD8	RPRD2
AS3MT	ARHGDIA	PER1	RPS24
ATAD1	ARID3B	PFN1	RRAGC
ATAD2	ARIH2	PGAM1	SACS
ATG12	ASB6	PHAX	SFXN1
ATG14	ATF7IP	PHC3	SH3PXD2A
ATG2A	ATM	PHLPP2	SLC10A7
ATG9A	ATP2A2	PKM	SLC25A36
ATL2	ATP5G3	PLAGL2	SLC28A1
ATP1A1	ATP6V0E1	PLEKHA1	SLC30A7
ATP5G3	ATXN1	PMAIP1	SLC6A9
ATP6V1G1	AZIN1	POLR2A	SLC7A11
ATXN1	B4GALT5	POM121	SMAD6
ATXN7L3B	BAG2	POMGNT1	SMAD7
AVL9	BAG4	PPP1R15B	SMARCE1
B3GNT5	BAHD1	PPP2R2A	SNTB2
B4GALT1	BAK1	PRPS1L1	SOCS1
B4GALT2	BCL2L2	PRR14L	SOD2
BACE2	BECN1	PSMD4	SOX4
BACH1	BMI1	QKI	SP4
BAZ2A	BMP7	RBM39	SREK1IP1
BCL7B	BMT2	RCC2	SRP68
BECN1	BTBD1	REL	SRPRA
BIRC5	BTBD7	RNF4	SSX2IP
BMF	BTG2	RPL7A	STRN
BMPR2	BUB3	RPLP0	SYNCRIP
BMT2	BZW1	RPS14	TCEAL1
BRI3BP	C11orf84	RPS24	TET3
BTBD7	C17orf75	RRM2	TFAP2A
BTF3L4	C1D	RUNX2	TIMP3
BTLA	C1QTNF6	SEC16A	TMCC1
BTN3A3	C1RL	SERPINH1	TMEM2
BUB1B	C7orf43	SERTAD2	TMEM245
BZW1	C8orf33	SFXN1	TMEM33
C11orf68	C8orf76	SLC19A3	TMTC3
C12orf49	CADM1	SLC25A36	TNFRSF10B
C12orf65	CAND1	SLC30A7	TNRC6B
C16orf52	CANX	SMAD7	TOB1
C16orf70	CASC4	SON	TOR4A
C19orf47	CASP3	SOX11	TP53
C1D	CBX2	SPATA2	TRAM2
C1orf21	CBX3	SRP68	TRAP1
C2orf69	CCDC117	SRSF2	UBE3C
C6orf120	CCDC32	SSX2IP	UBN2
C7orf43	CCDC59	STK40	UGDH
C8orf46	CCDC6	STRN	USP28
CAB39	CCDC71L	SYNJ2BP	VEGFA
CAB39L	CCND2	TCEAL1	WASL
CACNG8	CCNF	TFAP2A	WDR82
CADPS2	CCNT2	TIAM1	ZBTB34
CALU	CD34	TIMP3	ZBTB37
CAMK4	CD3D	TLE3	ZBTB39
CAND1	CDC37L1	TLE4	ZDHHC20
CAPZA2	CDC7	TLN1	ZEB2
CASC4	CDKAL1	TMCC1	ZNF280B
CASP3	CDKN1A	TMEM245	ZNF35
CCDC142	CELSR3	TMF1	ZNF417
CCDC47	CEP135	TNRC6A	ZNF426
CCDC71L	CEP350	TOB2	ZNF507
CCDC88C	CGNL1	TP53	ZNF566
CCND1	CHD1	TRIM28	ZNF652
CCND2	CHEK1	TWF1	ABCA1
CCNE1	CHST15	UBA1	ABCE1
CCNT1	CLCC1	UBE2N	ABCF2
CCNT2	CLN8	UBR5	ABHD2
CCR6	COIL	USP28	ABI2
CCS	COL8A1	VCL	ABL1
CCSAP	COMMD9	VDAC1	ABL2
CCT3	COX3	WASL	ACADSB
CD2AP	CREG1	WDR26	ACBD5
CD47	CREM	XPO7	ACOX1
CDC14B	CRIPT	YIPF4	ACSL3
CDC20	CRISPLD2	YRDC	ACTC1
CDC25A	CRK	YWHAE	ACTG1
CDC37L1	CRX	YY1	ACTR2
CDC7	CRY2	ZCCHC14	ADAM10
CDCA4	CSNK1G1	ZEB2	ADAM9
CDKN1B	CXCL11	ZFYVE21	ADGRL1
CDV3	DARS	ZNF275	ADGRL2
CELF1	DCAF7	ZNF551	AEN
CENPM	DCUN1D1	ZNF652	AGAP1
CEP104	DDAH1	ZNF805	AGO2
CEP120	DDHD2	ZNRF3	AGO3
CEP152	DENND5B	AARS	AGPAT5
CEP19	DHFR	ABCF2	AHR
CEP55	DHX40	ABHD12	AIFM1
CERS2	DHX57	ABHD18	AIFM2
CFDP1	DIP2A	ABHD2	AKAP8
CGNL1	DISC1	ABL1	AKIRIN1
CHD9	DLC1	ABLIM1	AKR7A2
CHTOP	DLL4	ACER2	AKT1
CIT	DNA2	ACIN1	AKT3
CKAP4	DNAJC28	ACTN4	ALDH5A1
CLIP4	DNMT1	ACTR2	ALG1
CLUAP1	DOCK3	ACVR2B	ALG9
CMPK1	DRAXIN	ADAM1A	AMER1
COIL	DVL3	ADCY9	AMFR
COPA	DYNLL2	ADRM1	AMOT
COPZ1	DYNLT3	AEBP2	ANKFY1
COX1	DYRK2	AGMAT	ANKIB1
COX6B1	DYRK3	AGO3	ANKRD12
CPEB3	E2F1	AKAP8	ANKRD33B
CPEB4	E2F2	AKT1	ANKRD46
CPOX	E2F7	AKT3	ANXA1
CPSF6	ECT2	ALDOA	AP2A1
CPSF7	EDN1	ALMS1	AP3S2
CPT1A	EED	AMD1	AP5Z1
CREB1	EEF1A2	AMMECR1L	APLN
CREBZF	EEF2	AMOT	APP
CRISPLD2	EFHD2	ANAPC1	ARAP2
CRK	EGFR	ANKFY1	ARC
CRKL	EIF2A	ANKIB1	ARCN1
CROT	EIF2B5	ANKRD33B	ARF3
CRY2	EIF2S3	AP1G1	ARGFX
CTCF	EIF4A3	AP2A1	ARHGAP44
CUL4A	EIF4G2	AP3D1	ARHGEF18
CXorf38	EIF5	AP5Z1	ARID3A
CYB561A3	ELOVL5	ARF1	ARID3B
CYLD	EMC3	ARFGEF2	ARID5B
CYP1B1	EMC7	ARGFX	ARIH2
CYTIP	EML4	ARHGAP35	ARL3
DBT	EMP1	ARHGAP42	ARL4C
DDAH1	EN2	ARHGDIA	ARL8B
DDHD1	ENO1	ARHGEF18	ARNTL2
DDI2	ENPP4	ARID3A	ARPP19
DDX19B	ENTPD1	ARID5B	ASB3
DEGS1	ERBB3	ARIH1	ASF1B
DGCR6L	ERGIC1	ARIH2	ASH1L
DIAPH1	ERLIN1	ARL3	ASNS
DIP2A	ERO1A	ARL6IP1	ASXL2
DIS3	ESCO1	ARL6IP4	ASXL3
DIS3L	ESF1	ATG12	ATAT1
DLG5	EXOSC1	ATG14	ATF3
DLL4	FAM171A2	ATG2A	ATF7IP
DNAJB14	FAM234A	ATG9A	ATG12
DNAJB9	FAM81B	ATL2	ATG14
DNAJC10	FAM83G	ATN1	ATN1
DNAJC28	FAM91A1	ATP1A1	ATP2B1
DNASE2	FANCL	ATP1A2	ATP5B
DNMT1	FASN	ATP6	ATP5G3
DPYSL2	FBLIM1	ATP6V1F	ATP6AP2
DSN1	FBXO45	B3GALNT2	ATP6V0E1
DST	FBXW7	BACE2	ATXN7
DSTYK	FEM1B	BCAS4	ATXN7L3
DUSP18	FGFR1	BCAT2	ATXN7L3B
DYNC2LI1	FHL2	BCKDK	AVL9
DYNLL2	FIGN	BCR	AZIN1
E2F2	FNDC3A	BDNF	B4GALT7
E2F4	FNDC3B	BICD2	BAG3
E2F5	FOSL2	BIRC5	BAG4
ECT2	FOXA1	BMPR2	BAHD1
EEA1	FOXG1	BPTF	BAK1
EFCAB11	FOXJ3	BRI3BP	BAZ2A
EFNB2	FOXO1	BRMS1L	BBC3
EIF2S3	FOXO3	BRWD1	BBX
EIF4E	FOXP4	BTG1	BCAT1
EIF4G2	FRS2	BTG2	BCKDK
EIF4H	FUCA1	BTLA	BCL11B
ELAVL2	FXN	BTN3A3	BCL2L2
ELK4	FYCO1	BZW1	BCL7B
ELL2	FYTTD1	C11orf57	BECN1
ELOB	FZD9	C12orf49	BEND4
ELOVL5	GAB1	C12orf65	BICD2
EMC3	GABPB1	C17orf75	BMP2
EMC7	GALNT1	C19orf47	BMP8B
EML1	GART	C1orf229	BMPR1A
EML4	GATA3	C2orf68	BNIP3
ENTPD1	GATA6	C2orf69	BPTF
ENTPD7	GCLC	C5orf24	BRD8
EPHA4	GDI2	C8orf33	BRI3BP
ERBB2	GGA3	CABLES1	BRSK2
ERBB3	GGCX	CABYR	BTBD7
ERBB4	GINM1	CACNG8	BTN3A3
ERLIN2	GIPC1	CALCOCO2	BZW1
ERMP1	GJD3	CALU	C15orf38-AP3S2
EXO5	GLCE	CAMSAP1	C15orf40
FAM104A	GLUL	CAP1	C17orf75
FAM120AOS	GMDS	CAPZA2	C1GALT1C1
FAM126B	GNA13	CAPZB	C1orf21
FAM136A	GNAI2	CASC3	C1orf50
FAM20B	GRHL1	CAV1	C1QTNF6
FAM241A	GRWD1	CBX1	C1RL
FAM83D	GSE1	CBX2	C21orf91
FAM89A	GSK3B	CCNA2	C2orf69
FAM91A1	GTF2E2	CCND1	C7orf43
FANCF	GUCD1	CCSER2	CAAP1
FARSA	H2AFX	CD180	CABLES1
FAXC	H3F3C	CD46	CACNA1C
FBXL18	H6PD	CD47	CAD
FBXO31	HABP4	CDC25A	CALU
FBXW2	HAT1	CDK10	CAMK2N2
FBXW7	HDAC4	CDKN1B	CAMSAP1
FEM1B	HEYL	CDV3	CAND1
FEM1C	HHIPL1	CELF1	CANX
FERMT1	HIST1H2BD	CEP152	CAPZA2
FGF2	HIST2H2AA3	CEP250	CASD1
FGFR1OP	HIST2H3A	CHD4	CASP8
FHDC1	HM13	CHORDC1	CASTOR2
FICD	HMGXB4	CHTOP	CAVIN1
FLNA	HNRNPF	CIAPIN1	CBARP
FMNL3	HOOK3	CIT	CBX1
FOS	HOXB3	CKAP2	CBX2
FOXA1	HOXD11	CKAP5	CBX5
FOXC1	HSD17B12	CKS1B	CBX8
FOXJ2	HSP90AA1	CLDN12	CBY1
FOXJ3	HUS1	CLIC1	CCDC117
FOXK1	IDS	CLPP	CCDC198
FOXN2	IFNE	CLUAP1	CCDC6
FPR1	IFNR	CLUH	CCDC71L
FRS2	IGF1	CMPK1	CCNE1
FUBP1	IGF2BP1	CNOT1	CCNF
FUS	IGF2R	CNOT4	CCNT2
FUT10	IKZF2	COG5	CCT6A
FYCO1	IL1A	COPA	CD180
FZD7	IL21R	CORO1A	CD226
FZD9	IL6R	COX1	CD28
G2E3	INO80D	COX3	CD47
G3BP1	INSIG1	CPEB3	CDC25A
G3BP2	IP6K3	CPEB4	CDC27
GAB1	IPO9	CPPED1	CDC37L1
GAN	IRGQ	CPS1	CDC42
GAPVD1	ITGB3	CPSF6	CDC6
GATAD1	JADE2	CPSF7	CDC7
GATAD2B	JAK1	CPT1A	CDCA4
GATM	JDP2	CREB1	CDH1
GCSAM	JOSD1	CREBZF	CDIPT
GDI2	KBTBD6	CRISPLD2	CDK5R1
GGA3	KCNK5	CRK	CDKN1C
GID8	KCTD5	CROT	CENPQ
GIGYF1	KDM3A	CRY2	CEP135
GINM1	KIF11	CSDE1	CEP152
GJA1	KIF3A	CSNK1E	CFL2
GJD3	KIF5B	CSNK1G1	CHAF1A
GK5	KLF10	CSTF2T	CHCHD2
GLCCI1	KLF17	CTPS1	CHD4
GLO1	KLHDC10	CXCL8	CHORDC1
GMEB1	KLHDC3	CXorf38	CHST15
GNAI3	LCLAT1	CYB561A3	CHSY1
GNB4	LCOR	CYB5R3	CIAPIN1
GNG12	LCP1	CYLD	CIT
GNS	LFNG	CYTH2	CLDN12
GOLGA1	LHFPL2	DAB2	CLIP1
GOLT1B	LHFPL3	DBT	CLN8
GPATCH11	LIMA1	DCAF7	CLOCK
GPN2	LIN7C	DCBLD2	CLTA
GPR137B	LIPG	DCLRE1B	CMPK1
GPR180	LMBR1L	DCTN4	CNEP1R1
GRHL1	LONRF1	DDAH1	CNNM2
GRK3	LONRF2	DDX54	COIL
GRPEL2	LRIG2	DENND6A	COL1A2
GTF2H3	LRRC8D	DERL2	COL3A1
GTF2IRD2	LSAMP	DESI1	COL4A1
GTF3C4	LYPLAL1	DHX15	COL4A2
H3F3B	MAK16	DHX33	COLEC12
HASPIN	MAPK7	DHX57	COMMD2
HAUS3	MAST3	DIMT1	COX2
HIC2	MBNL3	DIRAS3	COX7A2L
HIF1A	MCTS1	DISC1	CPA4
HIF1AN	MDM4	DKK2	CPEB2
HIST1H2BD	MED13	DLC1	CPOX
HMBOX1	MED28	DNAJB14	CPSF7
HMG20A	MED29	DNAJB4	CREB1
HMGA1	MFAP3	DNAJB9	CREBZF
HMGB1	MGEA5	DNAJC10	CREG1
HMGCS1	MIA3	DNAJC27	CRK
HMGN1	MIB1	DNAJC28	CRKL
HNRNPK	MIDN	DNAL1	CRLF1
HNRNPR	MIEF1	DNASE2	CROT
HNRNPU	MKLN1	DOCK11	CSNK1A1
HOOK3	MKRN3	DST	CSNK1G1
HOXA10	MOGAT1	DSTYK	CSNK2A1
HOXA13	MPIG6B	DUSP18	CSTF2
HOXC10	MRPL37	DVL1	CTC1
HPRT1	MTR	DVL2	CTGF
HSPA4	MTRNR2L10	DVL3	CXADR
ICA1L	MTTP	DYNC1LI2	CXCL6
ICK	MTUS1	E2F2	CYBRD1
ID2	MUC17	EEF2	CYP2C19
ID4	MXD1	EHD2	CYP4F11
IER3	MYBL2	EIF2AK1	CYTH2
IFNAR1	MYLIP	EIF2B2	DCAF8
IFNAR2	MYO1F	EIF2S1	DCBLD2
IFNLR1	MZT1	EIF2S3	DCTN4
IGDCC4	N4BP2	EIF3A	DCTN5
IGF1R	NACC1	EIF4A1	DCTPP1
IL1R1	NACC2	EIF4A2	DEPDC1
IL6R	NCAN	EIF4H	DHODH
IPP	NCBP2	EIF5A2	DHX33
IPPK	NCKIPSD	ELAC2	DIS3
IRAK4	ND1	ELAVL2	DLC1
ISG20L2	NDRG1	ELMSAN1	DMPK
ITCH	NDUFA12	ELOB	DNAJB14
ITGA2	NDUFA4P1	EN2	DNAJB9
ITGA3	NEGR1	ENTPD4	DNAJC10
ITGB1	NEK6	EPHA4	DNAJC27
ITGB3	NEMP1	EPM2AIP1	DNAJC28
JAK1	NETO2	ERGIC2	DNAL1
JDP2	NEURL1B	ESPL1	DNMBP
JOSD1	NFE2L1	ETS1	DOCK11
KCTD15	NFYB	EXOSC10	DPYSL2
KDM4D	NKD1	F2R	DRAXIN
KHSRP	NME2	FAM117B	DSTYK
KIAA1143	NOL9	FAM135A	DUSP1
KIAA1841	NOP2	FAM35A	DUSP14
KIAA1958	NQO2	FAM3C	DUSP22
KIF1B	NSD1	FAM46A	DVL3
KIT	NUFIP2	FAM46B	DYNC1LI2
KLHDC10	OGFR	FAM49A	DYNLT3
KLHL42	OLR1	FAM53C	DYRK2
KLHL7	OPHN1	FAM84A	E2F1
KLHL8	OPRL1	FAM89A	E2F7
KMT2A	OR7D2	FAR1	EARS2
KMT2D	OSBPL10	FARSA	ECT2
KPNA2	OSMR	FBN2	EDEM3
LAIR1	PAGR1	FBXL13	EED
LAMTOR5	PAM	FBXO28	EFCAB14
LARP4B	PAPD5	FBXO31	EGR3
LARS	PAWR	FBXW7	EHMT2
LASP1	PBRM1	FCHO2	EI24
LBR	PCDH10	FEM1A	EID2B
LDLR	PCGF5	FEM1C	EIF1AX
LEAP2	PCMTD2	FGB	EIF2A
LFNG	PCNP	FGF2	EIF2AK1
LHFPL2	PDCD10	FIGN	EIF2B2
LIMA1	PDCD11	FJX1	EIF2B5
LIMS1	PDE12	FKBP1A	EIF2S1
LIN28B	PDLIM5	FLCN	EIF2S3
LIN9	PDXK	FLNB	EIF4A3
LIPG	PGGT1B	FMNL3	EIF4G3
LLPH	PGM2L1	FNDC3B	EIF5A2
LMNB1	PHC2	FOS	ELK4
LMNB2	PHF12	FOXC1	ELOA
LPCAT1	PHF13	FOXJ2	EMC7
LRIF1	PHTF2	FOXJ3	EML4
LRPAP1	PI4K2B	FOXK1	EMP1
LRRC20	PIAS4	FOXRED2	EMSY
LRRC8B	PICALM	FPR1	ENPP2
LSM4	PIK3C2B	FUBP1	ENPP4
LYPD6	PIK3CG	FURIN	ENTPD7
LYPLA1	PKNOX1	FUS	EP300
LYRM7	PLA2G4A	FUT11	EPHA4
LZIC	PLA2G4F	FYCO1	EPM2AIP1
MACF1	PLEKHA2	FZD6	ERAP1
MANEAL	PLEKHG5	FZD9	ERAP2
MAP1B	PLEKHO2	GABPB1	EREG
MAP3K1	PLSCR1	GAK	ERGIC2
MAP3K2	PLXNA1	GALNT3	ERLIN1
MAP4	PLXND1	GAN	ESR2
MAPK1	PMAIP1	GAPDH	ETF1
MAPK8	PMPCA	GART	ETS1
MAPK9	PNKD	GATA6	EXO5
MARCHF6	PNMA1	GDI2	EXOC5
MARCKSL1	POLL	GID4	EXOC8
MAT2A	POLQ	GIGYF1	EZH2
MCL1	POLR1B	GINS2	F11R
MCM7	POLR2D	GIT2	F3
MCTS1	POLR3D	GJA1	FAM104A
MDM2	POLR3E	GLUL	FAM105A
MED16	POU2F3	GLYR1	FAM117B
MEGF9	PPIA	GNAI2	FAM118A
MET	PPM1D	GNAI3	FAM129A
METTL8	PPP1R12A	GNAS	FAM193A
MFSD8	PPP1R2	GOLGA3	FAM208B
MGEA5	PPP2R1B	GOLGA4	FAM20B
MICA	PPP3CB	GOLGA8B	FAM241A
MIDN	PRKAR1A	GOLT1B	FAM3C
MIER3	PRR13	GPAM	FAM46B
MINDY2	PSAP	GPR107	FAM49A
MIPOL1	PSMB2	GPR137B	FAM89A
MKI67	PSMD7	GPR155	FAM8A1
MKRN1	PTAFR	GPR26	FAM91A1
MLLT6	PTAR1	GRB10	FAM98A
MLN	PTGIS	GRPEL2	FASLG
MLXIP	PTP4A1	GTF2E1	FAXC
MMAB	PTPRF	GTPBP1	FBXL18
MON1B	PUS10	GXYLT1	FBXO21
MPP6	PXMP4	H1F0	FBXO3
MRPL13	R3HDM4	H2AFX	FBXO31
MRPL37	RABGAP1	H3F3B	FBXW2
MRPL50	RAD54L2	HAUS8	FCHO2
MRPL51	RALGAPB	HCFC1	FDFT1
MRPS10	RARA	HDDC2	FEM1A
MRPS16	RBBP4	HDGF	FEM1C
MRPS27	RBM12B	HDLBP	FGF2
MSANTD4	RBM22	HEATR5A	FKBP1A
MSH6	RBM3	HERPUD1	FKBP9
MSRB3	REV3L	HIC2	FKTN
MTA1	RFTN2	HIST1H2BJ	FLCN
MTF1	RILPL1	HIST2H2AC	FLNA
MTHFR	RMND5A	HIST2H3A	FN1
MTMR3	RNF11	HIVEP1	FOPNL
MTMR9	RNF122	HMGA2	FOS
MTPAP	RNF135	HMGB1	FOXC1
MTSS1L	RNF152	HMGN1	FOXG1
MUC17	RNF220	HNRNPA0	FOXJ3
MYH9	ROCK2	HNRNPA1	FOXK1
MYO6	RPA2	HNRNPA2B1	FOXN2
N4BP1	RPL27A	HNRNPA3	FRS2
N4BP2	RPL37A	HNRNPC	FSCN1
NAA20	RPS6	HNRNPH1	FSTL1
NACC1	RPS7	HNRNPM	FSTL3
NCBP2	RUBCNL	HNRNPR	FTH1
NCL	S100PBP	HOMER1	FURIN
NCOA1	SACS	HOOK3	FYCO1
NCOR2	SAE1	HOXA3	FZD6
NDUFV3	SCAMP2	HOXC10	FZD9
NEMP1	SCD5	HOXD11	G6PD
NFAT5	SEC16A	HSP90AA1	GAB1
NFIB	SEC61A2	HSPA4L	GABBR1
NHSL1	SELPLG	HSPA8	GABPB1
NIPA1	SEMA4C	HSPD1	GALNT3
NIPAL1	SEMA7A	HUWE1	GALNT7
NLK	SEPHS1	IARS	GAPVD1
NNT	SERP1	IARS2	GATA6
NOA1	SERPINC1	IBA57	GATAD2A
NOL9	SETD1B	ICA1L	GATAD2B
NOTCH2	SETD3	ICMT	GCNT3
NPM1	SFN	IER3	GDAP1
NPNT	SFRP1	IFNAR1	GDE1
NR1D2	SGMS1	IFNAR2	GDF11
NR2F2	SHOC2	IGF2	GGCX
NR3C1	SIKE1	IGF2BP1	GID8
NSD2	SIX4	IGFBP5	GIGYF1
NSF	SKIDA1	IGSF8	GINS4
NUCB2	SLC11A2	ILF3	GJA1
NUCKS1	SLC19A3	ILK	GLO1
NUF2	SLC25A12	IP6K1	GLRX
NUP214	SLC35C1	IPO9	GLUL
OGT	SLC35G2	IRF2BP2	GLYR1
OIP5	SLC4A7	IRGQ	GNA13
ORAI2	SLC5A6	ITGA2	GNAS
ORC4	SLC7A2	ITGB8	GNB1
ORMDL3	SLC7A5	JOSD1	GNB5
OSBPL10	SLFN5	JTB	GNS
OSBPL6	SMAD4	KAT2B	GOLGA1
OTUB2	SMC1A	KCNB1	GOLGA4
OTUD4	SNAPC4	KCTD21	GOLT1B
PAFAH1B1	SNRPD1	KDELR1	GPAT4
PAFAH1B2	SNTN	KHSRP	GPBP1L1
PAIP2	SOBP	KIAA1109	GPD1
PAK1	SOCS3	KIAA1958	GPR107
PAK6	SOCS6	KIF1B	GPR137B
PAM	SOD2	KIF1BP	GPR180
PANK3	SOX12	KIF23	GPR183
PANX1	SOX4	KIF3B	GPR63
PARP16	SPATA5	KIF5B	GPR75-ASB3
PBX2	SPRTN	KIT	GPRC5A
PCDHA6	SRCAP	KLF10	GRAMD4
PCGF5	SRCIN1	KLF9	GREM2
PCMTD2	SREBF1	KLHDC8B	GRPEL2
PCYT1A	SRPRA	KLHL18	GSK3B
PDCD4	SRRD	KLHL8	GTF2A1
PDGFB	SRSF1	KMT5B	GTF2E1
PDIA6	ST3GAL5	KPNA5	GTF2H2C
PDLIM3	STAT2	L3MBTL2	GTF2IRD2
PDZD8	STK4	LAIR1	GTF2IRD2B
PEA15	STRIP1	LAMP2	GUF1
PEG10	STRN3	LARP1	H3F3B
PGM2L1	STX12	LARP4B	H3F3C
PHACTR4	STX3	LASP1	HAGH
PHC2	SUMO1	LCOR	HAS2
PHC3	SUN2	LETM1	HAUS8
PHF10	SURF4	LIMS1	HBP1
PHF19	SYNRG	LIN28B	HECA
PHF6	TACC3	LINC00598	HECTD1
PIGO	TAF4B	LMOD3	HERPUD1
PKM	TAF8	LRIF1	HIF1A
PLAG1	TAL1	LRP3	HIST1H2AM
PLAU	TANK	LRPAP1	HIST1H2BD
PLEKHF2	TBC1D10B	LRRC1	HIST2H2AC
PLEKHG2	TFDP1	LUC7L3	HIVEP1
PLEKHG5	TFRC	LUZP1	HMGA1
PLEKHO2	TGFB1	LY6G5B	HMGA2
PLOD1	TGFBR1	LYPLA1	HMGB1
PLS3	TGFBR3	LYST	HMGCR
PLXDC1	TGOLN2	LZIC	HMGN2
PLXNA1	THRB	M6PR	HMGXB4
PMPCA	TIAM1	MAFK	HNRNPA0
PNPLA3	TJAP1	MANEAL	HNRNPC
POGZ	TMED2	MAP1B	HNRNPM
POLR3A	TMED5	MAP2K7	HNRNPU
POU2F1	TMEM105	MAP4	HOOK3
PPARG	TMEM120B	MAP7D1	HOXC10
PPARGC1B	TMEM236	MARS	HPRT1
PPIA	TMEM33	MAST3	HSP90AA1
PPIC	TMTC3	MAX	HSPA1B
PPP1CB	TNFAIP3	MB21D1	HSPA4
PPP1R12A	TNFSF14	MBNL1	HSPA4L
PPP2R2A	TNPO3	MCF2L2	HTT
PPP6R3	TOMM40L	MCM3	HUWE1
PRDM1	TOMM5	MCM3AP	HYPK
PRDM4	TOR1AIP2	MCM5	IBTK
PREPL	TOR4A	MDH2	ICMT
PRKAB2	TP53INP1	MDK	IER5
PRKACB	TP53INP2	MDM4	IFNGR2
PRKAR2A	TPI1	MDN1	IFRD1
PRKD3	TPRG1L	MED12L	IGF1
PRNP	TRAP1	MED15	IGF2R
PROSER2	TRMT2A	MED16	IGSF3
PRRG4	TRUB2	MEGF9	IKZF2
PSAP	TSC22D2	MEX3C	IKZF3
PSMB5	TSPAN14	MFN1	ILF3
PTGFRN	TTC9C	MFSD8	INPP5F
PTP4A1	TWF1	MGAT4B	INTS7
PTPDC1	TXLNA	MGMT	IP6K1
PTPN14	UBE2D3	MGRN1	IPO9
PXMP4	UBE3C	MIB1	IPP
QRFPR	UBN1	MIS18BP1	IPPK
QSOX1	UBXN4	MKI67	IREB2
RAB1A	UGCG	MKKS	IRGQ
RAB23	UGDH	MKRN1	ISOC2
RABGAP1	UQCRC1	MLLT1	ITGA3
RAD21	USP37	MLLT6	ITGB1
RAD23B	UTP4	MLX	ITGB8
RAF1	VASH1	MLXIP	IVNS1ABP
RAN	VCL	MNT	JAK1
RANGAP1	VPS33A	MORC3	JUN
RAP1B	VPS41	MORF4L1	KCNMB1
RARB	VPS8	MRPL46	KCTD15
RBL1	WASF2	MRPL51	KDELR1
RBL2	WASL	MRPS10	KDM3A
RBM12B	WDR82	MRPS18B	KDM4A
RBM3	YAE1D1	MSH3	KIAA0232
RBM39	YBX1	MSI2	KIF1B
RBM41	YES1	MTFR1L	KIF23
RCC2	YIPF4	MTHFD1	KIF3A
RECK	YME1L1	MTHFR	KIF5A
REL	ZBTB10	MTMR3	KLF10
RET	ZBTB16	MXD1	KLF4
RFK	ZBTB20	MYB	KLF9
RGMB	ZBTB37	MYH10	KLHL18
RGS5	ZBTB46	MYO1D	KMT2B
RHOA	ZC3H12B	MYO6	KMT5B
RHOBTB3	ZCCHC14	MYO9B	KREMEN1
RIF1	ZCRB1	N4BP2L2	KREMEN2
RNF144B	ZDHHC9	NAA30	LACTB2
RNF222	ZFAND5	NAA50	LARP4B
RNF34	ZMPSTE24	NACC1	LASP1
RNF38	ZMYND19	NARS	LBR
RNFT1	ZMYND8	NCKAP5L	LETM1
RNMT	ZNF106	NCOA1	LIAS
RNPS1	ZNF148	NCS1	LIMA1
RPA2	ZNF175	ND1	LIMS1
RPL14	ZNF207	ND6	LIN28B
RPL19	ZNF212	NDEL1	LIN7C
RPL21	ZNF280B	NDUFV3	LINC00598
RPL22	ZNF284	NEMP1	LLPH
RPL31	ZNF286B	NFAT5	LPCAT1
RPL35A	ZNF333	NFATC2IP	LRIF1
RPRD2	ZNF354B	NHLRC2	LRRC27
RPS2	ZNF385A	NHLRC3	LRRC8D
RPS6KB1	ZNF417	NHSL1	LSM3
RPSAP58	ZNF419	NIN	LUC7L
RRAD	ZNF451	NLE1	LYN
RRAGD	ZNF543	NME2	LYRM2
RRAS2	ZNF556	NME6	MAK16
RRM1	ZNF581	NOB1	MAN2A1
RRP1B	ZNF623	NOLC1	MAP1B
RRP36	ZNF8	NOM1	MAP2K4
RUNDC3B	ZNRF1	NPAS2	MAP3K12
RUNX1	AAK1	NPEPPS	MAP3K3
SACS	AAMP	NPM1	MAPK1
SALL3	AARS	NPY4R	MAPK6
SAMD8	ABCA1	NR2C2AP	MAPK8
SARAF	ABCA2	NR3C1	MAPKBP1
SBF1	ABCB10	NR4A1	MARCHF1
SCO1	ABCB5	NRBP1	MARCHF6
SEMA6D	ABCB9	NSF	MAST3
SENP1	ABCC1	NSUN5	MAT2A
SERINC3	ABCF2	NT5DC2	MATR3
SERPINE1	ABHD12	NUBPL	MAX
SESN2	ABI2	NUGGC	MAZ
SF3B3	ABI3	NUP153	MCC
SGMS1	ABT1	NUP205	MCF2L2
SGO1	ACAA2	OCRL	MDM4
SH3BP5	ACD	OGFR	MED23
SHE	ACLY	ORMDL2	MED29
SHOC2	ACP6	ORMDL3	METRN
SIKE1	ACPP	OTUD4	MFHAS1
SIX4	ACSL6	OTUD7B	MFN1
SKI	ACTA1	P4HB	MFN2
SKIDA1	ACTBL2	PAFAH1B1	MFSD12
SLAIN2	ACTL6A	PAIP2	MFSD8
SLC16A1	ACTN4	PAN2	MGEA5
SLC16A9	ACTR1B	PAPD7	MIB1
SLC25A51	ACVR2B	PARD6B	MICB
SLC26A2	ADAM17	PARK7	MIEN1
SLC28A1	ADAMTS5	PAWR	MKI67
SLC35A4	ADAP2	PCBP2	MKKS
SLC35E1	ADAR	PCNT	MLLT6
SLC38A7	ADD3	PCYT1A	MORF4L1
SLC39A1	ADGRL1	PDCD4	MORF4L2
SLC43A2	ADH5	PDE12	MPDU1
SLC46A3	ADIPOR2	PDGFA	MRO
SLC4A7	ADORA2B	PDPK1	MRPL51
SLC6A9	ADPGK	PDXK	MRPS18B
SLC7A11	ADRA2B	PEA15	MSH3
SLC7A2	AEN	PEAK1	MSMO1
SLC7A5	AGFG1	PELP1	MTCH2
SLC9A6	AGO3	PFAS	MTMR1
SLCO3A1	AGPAT5	PGM2L1	MTMR3
SMAD2	AGTRAP	PHF12	MTRF1L
SMAD7	AHCYL2	PHF19	MTSS1L
SMARCE1	AHR	PHF23	MUC17
SMCR8	AHSA1	PHKA1	MUC21
SNAI1	AIFM1	PHRF1	MXD1
SNCG	AIFM2	PHTF2	MYBPC1
SNTB2	AIMP1	PI4KA	MYCN
SNU13	AIMP2	PIGO	MYO1D
SNX2	AK3	PIK3R1	MYO5A
SNX22	AKAP5	PIN1	NAA40
SNX4	AKAP7	PIP5K1A	NAA50
SOCS1	AKAP8	PITPNA	NABP1
SOCS3	AKIP1	PKNOX1	NACC1
SOCS6	AKR1D1	PKP2	NAGK
SOCS7	AKT1	PLD3	NANOS1
SON	AKT2	PLEKHG2	NAPG
SORCS2	ALDH18A1	PLK1	NAT8L
SOS1	ALDH1B1	PLPBP	NCAPD2
SOWAHC	ALDH6A1	PLXNA1	NCAPG2
SOX11	ALDH9A1	PLXND1	NCL
SOX4	ALG5	PMEPA1	ND2
SPAG9	ALOX5AP	PMPCA	NDEL1
SPATA13	AMBRA1	PNRC2	NDUFB5
SPATA2	AMD1	POFUT1	NEDD9
SPPL3	AMER1	POLD3	NEMP1
SPRED1	AMPD2	POLE	NETO2
SRCAP	ANAPC1	POLG	NF2
SREK1	ANKRD33B	POLQ	NFASC
SREK1IP1	ANKRD40	POLR3A	NFAT5
SRSF1	ANKRD45	POLR3G	NFATC2IP
SRSF2	ANKRD46	POTEM	NFIA
SRSF7	ANKRD49	PPDPF	NFYB
SS18	ANKRD52	PPIA	NHLRC3
SSRP1	ANKRD9	PPIL1	NIN
SSX2IP	ANP32A	PPM1H	NONO
STARD7	ANPEP	PPP1R12C	NOP2
STAT5B	ANTXR2	PPP1R14C	NPAS3
STIL	AP1G1	PPP2CA	NPTN
STK11IP	AP1S1	PPP6R3	NR2C2
STK17B	AP2A2	PPTC7	NT5DC2
STK40	AP2B1	PRDX4	NTSR1
STOX2	AP3B2	PRICKLE4	NUCB2
STX12	AP5B1	PRIM1	NUDT19
STX4	AP5M1	PRKACA	NUGGC
STX6	AP5Z1	PRKAR2A	NUP50
SUN2	APAF1	PRPF8	NUPL2
SYNGR1	APBB2	PRPS1	NUS1
SYNJ2BP	APC	PRRC2B	NWD1
TAF4B	APC2	PRRG4	OAZ1
TARDBP	APEX1	PSMD11	OFD1
TBC1D12	APOBEC3A	PSME3	OIP5
TBL1XR1	APOBEC3C	PTAR1	OPA3
TBPL1	APOBEC3F	PTGER4	ORAI2
TCF7	APOL2	PTGES3	ORMDL3
TDG	APOOL	PTGR2	OSMR
TEP1	APOPT1	PTPRF	OSTM1
TFAP2A	APP	PXK	OTUD7B
TFRC	APPBP2	PYGB	PA2G4
TGFBR1	APPL1	QSOX1	PABPN1
TGFBR3	AQP6	RAB10	PAFAH1B1
TGOLN2	ARCN1	RAB23	PAFAH1B2
THBS1	AREL1	RAB3IP	PAGR1
THBS2	ARF6	RAB40C	PAIP1
THEM6	ARFGAP1	RAB5B	PAK6
TIAL1	ARGFX	RAB8B	PARD6B
TIAM1	ARHGAP12	RABL6	PARK7
TIMM10	ARHGAP19	RAD21	PARVG
TIMP3	ARHGAP21	RANGAP1	PBLD
TLE4	ARHGAP39	RB1	PBXIP1
TMCC1	ARHGAP44	RBFOX2	PCDHA11
TMED4	ARHGEF12	RBM10	PCDHA4
TMED7	ARHGEF17	RBM12B	PCDHA6
TMEM100	ARHGEF18	RBM15B	PCGF5
TMEM101	ARHGEF2	RBM27	PCLAF
TMEM120B	ARHGEF39	RBM41	PCYOX1
TMEM167A	ARHGEF6	RBM8A	PDCD10
TMEM170A	ARHGEF7	RBPJ	PDCD11
TMEM2	ARID5B	RBSN	PDE12
TMEM245	ARIH1	REV3L	PDE4C
TMTC3	ARL1	REXO1	PDGFA
TMX4	ARL10	RFK	PDIK1L
TNFAIP3	ARL15	RFX5	PDK4
TNKS2	ARL17B	RIF1	PDLIM5
TNPO1	ARL3	RLIM	PEA15
TOMM20	ARL4C	RNASEH1	PEAK1
TOR2A	ARL5B	RNF10	PER2
TP53INP1	ARL6IP1	RNF103	PFKP
TPD52L2	ARL8A	RNF115	PGAM1
TPM4	ARL8B	RNF144B	PGM2L1
TPRG1L	ARNTL	RNF168	PHF12
TRAF6	ARPC5	RNF19B	PHF19
TRAPPC10	ARRB2	RNF216	PIGO
TRAPPC2B	ARRDC2	RNMT	PIGS
TRAT1	ARRDC4	RNPS1	PIP5K1C
TRIM59	ARSA	RPL14	PITPNA
TRMO	ARSK	RPL21	PITPNC1
TRPV2	ART5	RPL22	PKD2
TRUB2	ASAH2	RPL24	PKM
TSC22D2	ASAH2B	RPL3	PLEKHM1
TSPAN14	ASB16	RPL8	PLEKHO2
TSR1	ATAD3A	RPL9	PLOD2
TTPAL	ATAD3C	RPRD2	PLS1
TULP4	ATF3	RPS2	PLXNA1
TXLNA	ATF4	RPS4X	PLXNA4
TXNDC5	ATG10	RPS6	PLXND1
TXNIP	ATG12	RPS6KA5	PMPCA
UBC	ATG14	RRAD	PNRC1
UBE2D1	ATG4A	RRAGD	POFUT1
UBE2D2	ATG5	RRN3	POGZ
UBE2V2	ATG9A	RUNX1T1	POLD3
UBFD1	ATL2	RXRB	POLG
UBR3	ATL3	SALL1	POLR1B
UBR5	ATMIN	SALL3	POLR2E
UBXN1	ATP11A	SAMD4B	POLR3G
UEVLD	ATP1B4	SAMD8	POTEG
UHRF1	ATP5G2	SAPCD2	POTEM
UHRF1BP1	ATP5J2	SASH1	POU2F1
UMPS	ATP5O	SAV1	POU2F3
UNC45A	ATP5S	SCAF1	PPARGC1B
UQCRC1	ATP6	SCAMP2	PPIL1
UQCRC2	ATP6V0A2	SEC24A	PPP1R12C
USP15	ATP6V1A	SELE	PPP1R15A
USP18	ATP6V1C1	SEMA7A	PPP3R1
USP28	ATP6V1F	SEPHS1	PPP6R3
UTP14A	ATP6V1G1	SEPTIN2	PPT1
UTP15	ATP6V1G3	SESN2	PPTC7
UTP6	ATP7B	SESN3	PRKAB2
VANGL1	ATPAF1	SET	PRKAR1A
VCAN	ATXN2	SF3A1	PRKCSH
VDAC1	ATXN2L	SF3A3	PRPS1
VEGFA	ATXN7	SGK3	PRPS1L1
VPS13C	ATXN7L3B	SGMS1	PRR14L
VPS41	AUNIP	SH3BP5	PRRG4
VPS53	AURKA	SH3GL1	PRY
WASF2	AURKB	SH3PXD2A	PRY2
WASL	AZI2	SHE	PSMB5
WDCP	B3GNT2	SHOC2	PSMD5
WDFY2	B3GNT5	SIK1	PSMD7
WWC1	B4GALT7	SIN3A	PTAR1
WWC2	BACE2	SIPA1L2	PTBP1
XIAP	BACH1	SIRT1	PTBP3
YTHDC1	BAG6	SLAIN2	PTGER4
ZADH2	BARX1	SLC11A2	PTGES2
ZBTB18	BASP1	SLC12A7	PTGIS
ZBTB33	BAZ2B	SLC16A9	PTPRJ
ZBTB34	BBC3	SLC19A1	PTPRO
ZBTB37	BBS9	SLC25A46	PURA
ZBTB39	BCAR1	SLC28A1	PXDN
ZBTB5	BCCIP	SLC2A1	QARS
ZBTB6	BCL2	SLC35A4	QDPR
ZC3H12C	BCL2L1	SLC35F5	R3HDM4
ZDHHC20	BCL2L11	SLC6A9	RAB22A
ZEB1	BCL7A	SLC7A11	RAB30
ZEB2	BCL7B	SLC7A5	RAB32
ZFAND4	BCL9	SLC9A6	RAB40C
ZFHX3	BCL9L	SLCO3A1	RABGAP1L
ZFP30	BCR	SLK	RAD23B
ZFP36L1	BDNF-AS	SLX4	RAD54L2
ZIC5	BEND4	SMAD5	RALGAPB
ZMAT3	BET1	SMAD6	RAP1B
ZMYND11	BEX1	SMARCA5	RAP2C
ZNF101	BEX3	SMC1A	RAPGEF4
ZNF117	BHLHB9	SMC2	RASAL2
ZNF175	BIN3	SMCHD1	RASGRP3
ZNF207	BIRC5	SMCR8	RBFOX2
ZNF208	BIRC6	SNRPD3	RBL2
ZNF257	BLMH	SNTB2	RBM14
ZNF267	BLOC1S4	SNX16	RBM3
ZNF275	BMPR2	SNX4	RBM41
ZNF280B	BNIP3	SOCS1	RBM5
ZNF35	BORCS5	SOCS7	RBPJ
ZNF354B	BPTF	SOGA1	RCBTB1
ZNF384	BRAF	SOWAHC	REEP3
ZNF426	BRAT1	SOX4	REST
ZNF443	BRCA1	SPATS2L	REV3L
ZNF449	BRD8	SPECC1L	REXO2
ZNF45	BRI3BP	SPRED1	RFK
ZNF485	BRMS1L	SPRYD4	RIF1
ZNF551	BTBD3	SQSTM1	RLF
ZNF578	BTBD9	SREBF1	RLIM
ZNF584	BTF3L4	SREK1	RNASEH1
ZNF611	BTN3A2	SREK1IP1	RNF103
ZNF682	BVES	SRPK1	RNF138
ZNF70	C10orf10	SRPRA	RNF144B
ZNF701	C11orf57	SRRM2	RNF168
ZNF704	C12orf4	SRSF1	RNF216
ZNF708	C12orf49	SRSF7	RNF34
ZNF776	C15orf39	SS18	RNF4
ZNF780A	C15orf48	SSH2	RNPS1
ZNF800	C16orf45	STAT2	ROCK2
ZNF805	C16orf70	STAT5A	RPA2
ZNFX1	C17orf49	STN1	RPL14
ZNRF3	C17orf80	STX4	RPL15
ZRANB1	C19orf47	STX6	RPL21
ZYX	C19orf53	SUCO	RPL22
A1CF	C1orf106	SUN2	RPL27A
AADAT	C1orf123	SUPT5H	RPL37
AAK1	C1orf21	SURF4	RPL39
AARS2	C1orf210	SYMPK	RPLP0
AASDHPPT	C1orf229	SYNJ1	RPN1
ABCA1	C1QBP	TACC1	RPS27A
ABCA3	C20orf196	TAF8	RPS3A
ABCA6	C2CD2	TANGO6	RPS4X
ABCA8	C2CD2L	TARBP2	RPSAP58
ABCB10	C2orf15	TBC1D12	RRAGD
ABCB5	C2orf72	TBRG1	RRAS2
ABCB7	C3	TBX1	RRN3
ABCC1	C6orf120	TET2	RSRP1
ABCC4	C6orf132	TFAM	RUNX2
ABCE1	C6orf62	TFRC	RXRB
ABCF1	C7orf55-LUC7L2	TGFB1	SALL1
ABCF2	C7orf65	TGFBR3	SALL3
ABCG2	C8orf17	TGOLN2	SAPCD2
ABCG8	C8orf4	THOP1	SCAF1
ABHD15	C8orf58	TIMELESS	SCD
ABHD17C	C9orf170	TIMM50	SCD5
ABHD2	CAB39	TIPARP	SDE2
ABHD3	CAB39L	TIRAP	SDF4
ABLIM1	CACNA1A	TM9SF3	SEC24A
ABT1	CACNG8	TMBIM6	SEC61A2
ACAP2	CADPS2	TMED4	SELE
ACAT1	CALCOCO2	TMED7	SEM1
ACBD5	CALR	TMEM100	SEMA6A
ACIN1	CALU	TMEM120B	SEMA7A
ACLY	CAMK2D	TMEM131L	SENP3
ACOX1	CAMK2N1	TMEM138	SEPHS1
ACSF3	CAMKV	TMEM168	SERPINB5
ACSL1	CAMSAP3	TMEM184B	SESN1
ACSL3	CAPNS1	TMEM43	SESN3
ACSL4	CAPZA1	TMEM64	SF3A3
ACSS3	CAPZA2	TMEM9B	SF3B2
ACTA1	CARD10	TNFAIP1	SFPQ
ACTBL2	CARM1	TNFAIP8L1	SFRP4
ACTC1	CARNMT1	TNFRSF10B	SH2B1
ACTL9	CASP10	TNFSF10	SH2B3
ACTN4	CASP2	TNIP1	SH3BP5
ACTR1B	CASTOR2	TNKS1BP1	SH3GL1
ACVR1	CAVIN1	TNKS2	SH3GLB1
ACVR1C	CAVIN4	TNPO1	SIK1
ACVR2A	CBR4	TOMM20	SIKE1
ADAM10	CBX1	TOMM40L	SIPA1
ADAM17	CBX5	TOR2A	SIRT4
ADAM1A	CBX6	TOR4A	SKIL
ADAM28	CBY1	TPD52	SLAIN2
ADAMTS5	CBY3	TPD52L2	SLC16A9
ADAMTS6	CCAR1	TRAP1	SLC19A3
ADAT2	CCAR2	TRAPPC10	SLC25A12
ADCY9	CCDC106	TRIM44	SLC25A28
ADD3	CCDC122	TRIM65	SLC25A44
ADGRE2	CCDC14	TRMO	SLC30A10
ADGRG6	CCDC142	TRPC4AP	SLC35A4
ADGRL2	CCDC170	TRPS1	SLC35C1
ADGRL3	CCDC38	TSC22D3	SLC35F5
ADH5	CCDC58	TSN	SLC38A2
ADIPOR1	CCDC69	TSPAN13	SLC38A7
ADIPOR2	CCDC71	TSPAN3	SLC39A10
ADNP2	CCL16	TSPAN6	SLC39A6
ADO	CCL2	TSPYL1	SLC4A7
ADORA2B	CCL3	TSR1	SLC5A3
ADORA3	CCL4	TTPAL	SLC7A1
ADPRHL1	CCL5	TUB	SLC7A5
ADSS	CCNA2	TUBA1B	SMAD1
AEBP2	CCNB1	TUBB	SMAD3
AFAP1L1	CCNG1	TUBB2A	SMARCA5
AFF1	CCNK	TUSC2	SMOC1
AGA	CCNL2	TUT1	SNAI1
AGAP1	CCNY	U2AF2	SNCG
AGFG1	CCNYL1	UBA2	SNRNP70
AGFG2	CCR6	UBA52	SNRPD1
AGL	CCS	UBAP2L	SNX2
AGMAT	CCT3	UBC	SOCS3
AGO4	CCT6A	UBE2J1	SOCS6
AGPAT3	CD244	UBE2O	SOCS7
AGR2	CD40	UBE2Q2	SON
AGTRAP	CD44	UBE2Z	SOWAHC
AHCYL2	CD59	UBFD1	SOX11
AHI1	CDAN1	UBQLN1	SP2
AHR	CDC14B	UBQLN4	SPATS2L
AHSA2	CDC25B	ULK1	SPRED1
AIFM1	CDC27	UQCRC1	SPRYD4
AIFM2	CDC42	UROD	SRCAP
AK3	CDC6	USP15	SREK1
AK4	CDC73	USP21	SRSF2
AKAP6	CDCA7	UTP6	SRSF7
AKAP7	CDH1	VANGL1	SSH2
AKAP8	CDH6	VAPB	STARD5
AKAP9	CDH7	VEZT	STARD7
AKR1D1	CDK1	VGLL4	STAT2
AKR7A2	CDK12	VMA21	STIL
AKTIP	CDK16	VMP1	STK40
ALCAM	CDK6	VPS53	STX12
ALDH18A1	CDKN1B	WAC	STX3
ALDH3B1	CDKN2A	WASF2	STX6
ALG1	CDKN3	WDR37	SUCO
ALG10	CDV3	WDR6	SUN2
ALG2	CEBPA	WWC1	SUOX
ALX1	CELF2	XBP1	SUPT5H
AMD1	CENPBD1	XIAP	SURF4
AMMECR1	CENPN	XKR7	SUZ12
AMMECR1L	CENPP	XPR1	SYNJ1
AMOTL1	CEP120	XRCC6	SYNJ2BP
AMOTL2	CEP152	YBX1	SYNPO2L
ANAPC10	CEP162	YIPF6	TACC1
ANAPC15	CEP55	YTHDC1	TADA3
ANAPC16	CEP57L1	ZADH2	TAF13
ANG	CFL2	ZBTB33	TAF4B
ANKH	CHCHD2	ZBTB34	TAF8
ANKIB1	CHD4	ZBTB4	TAF9B
ANKRA2	CHD5	ZBTB7A	TAL1
ANKRD12	CHD8	ZC3HAV1L	TANK
ANKRD13A	CHD9	ZFAND4	TARBP2
ANKRD13C	CHEK2	ZFP1	TBC1D15
ANKRD17	CHERP	ZFP30	TBL1XR1
ANKRD2	CHFR	ZFYVE9	TBPL1
ANKRD28	CHRAC1	ZIC5	TBRG1
ANKRD33B	CHTOP	ZMAT5	TCF3
ANKRD40	CIAO1	ZMYM1	TESK1
ANKRD46	CIAPIN1	ZNF148	TESPA1
ANKRD50	CIC	ZNF202	TFEB
ANKRD6	CINP	ZNF217	TGFBR3
ANKRD65	CIRBP	ZNF236	TGOLN2
ANKS4B	CISD2	ZNF267	THAP10
ANLN	CIT	ZNF280B	THBS1
ANO6	CIZ1	ZNF282	TIAM1
ANO7	CKAP4	ZNF318	TIPARP
ANTXR1	CKB	ZNF347	TJP1
ANXA1	CKS1B	ZNF35	TK1
AP1G1	CLCN7	ZNF354A	TM4SF1
AP1S1	CLDN10	ZNF383	TM9SF3
AP1S2	CLEC5A	ZNF384	TMBIM6
AP3B1	CLEC7A	ZNF514	TMCO3
AP3B2	CLSTN1	ZNF578	TMED10
AP3D1	CLSTN3	ZNF584	TMED5
AP3M2	CLUH	ZNF598	TMEM100
AP3S2	CMAS	ZNF607	TMEM120B
AP4B1	CMBL	ZNF70	TMEM131L
APAF1	CMSS1	ZNF704	TMEM133
APC	CMTM3	ZNF708	TMEM138
APEX1	CMTM4	ZNF770	TMEM165
APEX2	CNDP2	ZNF772	TMEM168
APLN	CNKSR3	ZNF799	TMEM19
APLP2	CNN2	ZNF8	TMEM236
APOBEC3A	CNN3	ZNF813	TMEM248
APOH	CNNM3	ZRANB1	TMEM43
APOL2	CNOT1	ZSCAN18	TMEM64
APOLD1	CNTNAP2	ZYX	TNFAIP3
APPBP2	COASY	A1CF	TNFAIP8L1
APPL1	COL3A1	AADAT	TNFSF10
APTX	COL4A1	AAED1	TNFSF9
AQP6	COL5A1	AAK1	TNIP1
ARAP2	COLEC12	AARS2	TNKS2
AREL1	COLGALT1	ABCA1	TNPO1
ARF1	COPA	ABCA2	TNPO2
ARF3	COPS5	ABCA3	TOB2
ARF4	COPS7A	ABCA6	TOMM20
ARF6	CORO1A	ABCB9	TOMM70
ARFGAP1	CORO1C	ABCC3	TOR1B
ARFGEF1	COTL1	ABCD4	TPD52
ARFGEF2	COX1	ABCF1	TPD52L2
ARFIP1	COX2	ABCG2	TPI1
ARGFX	COX20	ABCG8	TPM3
ARGLU1	CPA4	ABHD15	TPPP
ARHGAP1	CPE	ABHD17C	TPRG1L
ARHGAP11A	CPEB3	ABHD3	TRA2B
ARHGAP12	CPNE1	ABI2	TRAF1
ARHGAP19	CPOX	ABI3	TRAF3
ARHGAP35	CPPED1	ABL2	TRAF4
ARHGAP42	CPSF2	ABR	TRAFD1
ARHGAP44	CPT1A	ABT1	TRAPPC10
ARHGEF10	CRB2	ACAA1	TRIM36
ARHGEF12	CRCP	ACACA	TRIM44
ARHGEF39	CREB5	ACADS	TRIM65
ARHGEF40	CREBRF	ACADSB	TRIM68
ARHGEF6	CRIM1	ACAP2	TRIM71
ARHGEF7	CRISP2	ACBD5	TRIOBP
ARID1A	CRLF1	ACOX1	TRMT2B
ARID3B	CRTAP	ACP4	TRPC4
ARID4B	CRYGEP	ACPP	TRPS1
ARID5B	CSDE1	ACSL3	TSKU
ARL1	CSF1	ACSL4	TSPAN13
ARL2BP	CSK	ACTA1	TSPYL1
ARL3	CSNK1E	ACTA2	TTLL12
ARL5B	CSNK2A1	ACTBL2	TUB
ARL8A	CSRP2	ACTC1	TUBB2A
ARL8B	CSTF1	ACTL9	TUBB4A
ARL9	CSTF3	ACTR1A	TULP4
ARMT1	CTBP2	ACVR1	TUT1
ARNT	CTC1	ACVR1C	TXK
ARNTL	CTCF	ADA	TXNDC5
ARNTL2	CTDNEP1	ADAMTS6	UBC
ARPC2	CTDP1	ADAP2	UBE2C
ARPP19	CTDSP1	ADARB1	UBE2H
ARRB2	CTDSP2	ADAT1	UBE2I
ARRDC4	CTGF	ADAT2	UBE2Q1
ARSA	CTNNA1	ADCK2	UBE2Q2
ARSJ	CTNNB1	ADGRE5	UBE2S
ART4	CTNNBIP1	ADGRL1	UBE2V2
ASB1	CTNND1	ADGRL2	UBFD1
ASB16	CTPS1	ADH5	UBR3
ASB3	CTRC	ADIPOR1	UBTF
ASB8	CTSC	ADIPOR2	UBXN4
ASH1L	CUL1	ADNP2	UCK2
ASPH	CUL2	ADORA3	UHRF1BP1
ASPM	CWC27	ADRA1A	ULK1
ASRGL1	CXADR	AEN	UNK
ASXL2	CXCL16	AFF1	UQCRC1
ASXL3	CXCL8	AGAP1	UQCRFS1
ASZ1	CYB5B	AGBL5	USP14
ATAD2B	CYB5R3	AGFG1	USP18
ATAD3C	CYP11B2	AGFG2	USP3
ATAD5	CYP1B1	AGK	USP38
ATAT1	CYP20A1	AGL	UXT
ATCAY	CYP4F11	AGO4	VANGL1
ATF1	CYP51A1	AGPAT2	VANGL2
ATF6B	CYTB	AGPAT3	VAPA
ATF7IP	CYTH2	AGR2	VASH1
ATG10	DARS2	AGTPBP1	VCAN
ATG16L1	DAZAP2	AHCYL2	VCL
ATG2B	DBNDD1	AHDC1	VCP
ATG4A	DBR1	AHR	VDAC1
ATL3	DCAF10	AHSA1	VEZT
ATM	DCAF12	AIFM1	VIM
ATN1	DCAF4	AIFM3	VPREB1
ATP10D	DCLRE1B	AIMP1	VPS13C
ATP11A	DCP1A	AIMP2	VPS33A
ATP13A3	DCP2	AK3	VPS53
ATP1A2	DCTN5	AK4	VPS54
ATP1B1	DCUN1D4	AKAP10	WAC
ATP1B3	DCXR	AKAP11	WARS
ATP2B1	DDB1	AKAP13	WDR26
ATP5A1	DDI2	AKAP6	WDR73
ATP5G1	DDIT4	AKAP7	WDR92
ATP5G2	DDN	AKR7A2	WRAP73
ATP5J2	DDOST	AKT1S1	XPO7
ATP5L	DDX11	AKT2	XPOT
ATP6	DDX17	AKTIP	XPR1
ATP6V0E1	DDX19B	ALAS1	YAE1D1
ATP6V1C1	DDX23	ALDH18A1	YIPF4
ATP6V1E1	DDX24	ALDH3B1	YIPF6
ATP6V1F	DDX39A	ALDH5A1	YTHDC1
ATP7B	DDX3X	ALDH9A1	YWHAE
ATP8B1	DDX5	ALG1	YWHAZ
ATP8B2	DDX54	ALG14	ZBED1
ATP9A	DDX6	ALG2	ZBTB18
ATPAF1	DEDD	ALG3	ZBTB20
ATRNL1	DENND6B	ALKBH5	ZBTB24
ATXN10	DEPDC1	ALX1	ZBTB25
ATXN2	DERL1	AMER1	ZBTB33
ATXN3	DESI1	AMIGO1	ZBTB38
ATXN7	DGCR6L	AMOTL1	ZBTB46
ATXN7L3	DGS2	AMPD2	ZC3H12C
AXIN2	DHCR24	ANAPC5	ZC3H4
AZIN1	DHFRP1	ANAPC7	ZC3HAV1L
B2M	DHX33	ANG	ZFC3H1
B3GALNT1	DHX34	ANKH	ZFYVE21
B3GALNT2	DHX8	ANKRD12	ZNF134
B3GNT2	DIABLO	ANKRD13C	ZNF200
B4GALT5	DIAPH1	ANKRD28	ZNF207
B4GALT6	DICER1	ANKRD29	ZNF267
BAG2	DIDO1	ANKRD36	ZNF275
BAG3	DIS3	ANKRD45	ZNF347
BAG4	DIS3L	ANKRD46	ZNF423
BAGE5	DKK2	ANKRD50	ZNF430
BAHD1	DLST	ANKRD54	ZNF451
BAK1	DLX5	ANKS1A	ZNF490
BAMBI	DMPK	ANKS4B	ZNF514
BARD1	DNAH9	ANP32E	ZNF548
BBC3	DNAJB12	ANTXR1	ZNF556
BBOF1	DNAJB13	ANXA1	ZNF578
BBS12	DNAJB14	ANXA11	ZNF584
BBS5	DNAJC10	ANXA6	ZNF598
BBS7	DNAJC22	AP1AR	ZNF623
BBX	DNAJC27	AP1S1	ZNF680
BCAS4	DNAJC3	AP2B1	ZNF772
BCCIP	DNAJC9	AP2M1	ZNF780A
BCKDK	DNAL1	AP3B1	ZNF805
BCL11B	DNASE2	AP3S2	ZNF850
BCL2L1	DND1	APAF1	ZNRF3
BCL2L12	DNPEP	APBB2	ZRANB1
BCL2L13	DOCK7	APC	ZSCAN29
BCL2L2	DPF1	APEX1	ZYX
BCL9	DPYD	APLP1	A1CF
BCOR	DPYSL2	APLP2	AADAT
BCORL1	DSC2	APOBEC3F	AAED1
BCR	DSC3	APOH	AAK1
BCS1L	DSG3	APOL2	AAMDC
BDNF	DSN1	APOL6	ABCA2
BDNF-AS	DTD2	APOLD1	ABCA3
BDP1	DTL	APPL1	ABCA6
BEND4	DTX3L	APRT	ABCB6
BEX3	DUS1L	AQP6	ABCC1
BFAR	DUSP1	ARAP1	ABCD1
BGLAP	DUSP18	ARAP2	ABCD4
BHMT2	DUSP19	ARCN1	ABCF1
BICD1	DUSP2	AREL1	ABCG2
BICD2	DUSP3	ARF4	ABCG4
BICRAL	DUSP5	ARF6	ABCG8
BIN3	DUSP6	ARGLU1	ABHD12
BIVM	DUSP7	ARHGAP1	ABHD15
BLM	DUT	ARHGAP12	ABHD17C
BLMH	DVL1	ARHGAP32	ABHD18
BLOC1S2	DYNC2LI1	ARHGAP5	ABHD3
BLOC1S3	DYRK1A	ARHGEF2	ABLIM1
BLOC1S4	E2F6	ARHGEF26	ABR
BLOC1S6	ECHDC1	ARHGEF7	ABT1
BMI1	EDARADD	ARID1B	ACAA1
BMP2	EDEM3	ARID3B	ACAA2
BMP2K	EDF1	ARID4B	ACACA
BMP6	EEF2K	ARL1	ACADM
BMP7	EGR3	ARL10	ACADS
BMP8B	EHD1	ARL15	ACAP2
BMPR1B	EHD2	ARL4C	ACBD3
BNIP2	EHMT1	ARL8A	ACE2
BNIP3L	EHMT2	ARL8B	ACIN1
BORA	EID1	ARL9	ACLY
BORCS5	EIF2S1	ARMC6	ACOT2
BORCS7	EIF2S2	ARMT1	ACOX2
BRAP	EIF3K	ARNT	ACPP
BRAT1	EIF3M	ARNTL2	ACSF2
BRCA1	EIF4A1	ARPC2	ACSL4
BRCA2	EIF4A2	ARPC5	ACTA1
BRD1	EIF4E	ARRDC2	ACTB
BRD3	EIF4EBP1	ARRDC4	ACTBL2
BRIP1	EIF4G1	ARSE	ACTN4
BRMS1L	EIF4G3	ARSJ	ACTR5
BRWD3	EIF4H	ART4	ACTR8
BSCL2	EIF5A2	ART5	ADAM12
BSDC1	ELAVL1	ASB1	ADAM17
BSG	ELL2	ASB11	ADAM18
BTBD1	ELMO1	ASB16	ADAM1A
BTBD2	ELOA	ASB6	ADAM29
BTC	ELOB	ASCC2	ADAMTS1
BTF3	ELOVL4	ASF1A	ADAMTS12
BTG1	ELP1	ASF1B	ADAMTS6
BTG2	ELP2	ASGR2	ADAMTS9
BTG3	EMC10	ASH1L	ADAP2
BTN2A2	EMC2	ASNA1	ADAR
BTN3A1	EMID1	ASXL1	ADAT1
BTN3A2	EMILIN2	ASXL2	ADAT2
BTNL9	EMP2	ASXL3	ADCY9
BUB3	ENDOU	ASZ1	ADGB
BYSL	ENO2	ATAD2	ADGRE5
C11orf1	ENSA	ATAD3C	ADGRG6
C11orf54	EP300	ATAT1	ADGRG7
C11orf57	EPB42	ATF5	ADH5
C11orf58	EPGN	ATF6B	ADI1
C11orf84	EPHA4	ATG16L1	ADIPOR2
C12orf4	EPHB3	ATG2B	ADM
C14orf119	EPM2AIP1	ATG7	ADM2
C14orf28	EPN1	ATL3	ADNP
C15orf41	EPOR	ATMIN	ADO
C16orf45	ERAP2	ATOX1	ADORA3
C16orf46	ERBB2	ATP11B	ADPGK
C16orf58	EREG	ATP11C	ADPRHL1
C16orf72	ERI1	ATP13A1	ADRA2A
C17orf58	ERLIN2	ATP13A3	ADRA2B
C17orf75	ERMP1	ATP1B3	AEBP2
C17orf80	ERP29	ATP2B1	AFAP1
C18orf32	ESPL1	ATP2B4	AFF1
C18orf54	ESRRA	ATP5G1	AFF4
C19orf12	ESS2	ATP5J	AGBL5
C19orf53	ESYT1	ATP5S	AGFG1
C1orf112	ESYT2	ATP6V0E1	AGFG2
C1orf115	ETNK2	ATP6V1E1	AGL
C1orf198	ETS1	ATP6V1G1	AGPAT3
C1orf210	ETV6	ATP6V1G2-DDX39B	AGT
C1orf50	EXO1	ATP7A	AGTPBP1
C1orf53	EXOSC10	ATP7B	AGTR1
C1orf74	EXOSC2	ATP8B1	AHCY
C1orf87	EXOSC8	ATXN2	AHCYL2
C1QBP	EZH2	ATXN2L	AIMP1
C1QTNF3	F11R	ATXN3	AK1
C1RL	F2R	AUNIP	AKAP10
C20orf27	F9	AUP1	AKAP11
C21orf33	FAAP100	AURKA	AKAP5
C21orf91	FAF1	AUTS2	AKT2
C2CD2L	FAH	AVL9	AKTIP
C2CD4B	FAM105A	AXIN1	ALDH3B1
C2orf15	FAM107A	AXIN2	ALDH6A1
C2orf42	FAM110A	B2M	ALDH9A1
C2orf49	FAM117B	B3GNT2	ALDOA
C2orf68	FAM118A	B4GALT1	ALG14
C3	FAM120AOS	B4GALT2	ALG2
C3orf36	FAM129B	B4GALT7	ALG3
C3orf38	FAM135A	BACH1	ALKBH4
C5orf24	FAM135B	BAG2	ALPI
C5orf30	FAM136A	BAG3	ALPK3
C5orf34	FAM174B	BAG4	ALX1
C5orf51	FAM177A1	BAG5	AMDHD2
C6orf62	FAM180B	BAGE5	AMIGO1
C7orf55-LUC7L2	FAM208B	BAK1	AMMECR1L
C7orf65	FAM210B	BAMBI	ANAPC1
C8orf17	FAM212B	BARX1	ANAPC13
C8orf33	FAM222B	BAZ2B	ANKH
C8orf37	FAM241A	BCAT1	ANKRA2
C8orf4	FAM3C	BCL11B	ANKRD13C
C8orf58	FAM43A	BCL2	ANKRD23
C8orf76	FAM46A	BCL2L1	ANKRD27
C9orf163	FAM46B	BCL2L12	ANKRD28
C9orf40	FAM49B	BCL2L2	ANKRD36B
C9orf62	FAM53C	BCL7B	ANKRD36BP1
C9orf78	FAM69A	BCL9L	ANKRD49
CA12	FAM71F2	BECN1	ANKRD50
CA13	FAM84B	BEND3	ANKS4B
CA2	FANCG	BEND4	ANO2
CA8	FARSA	BET1	ANP32A
CAAP1	FARSB	BFAR	ANP32E
CABLES1	FBN1	BHMT2	ANTXR2
CABYR	FBN2	BIN3	ANXA3
CACNA1C	FBXL13	BIVM	ANXA5
CACYBP	FBXL18	BLCAP	ANXA8
CADM1	FBXL19	BLMH	ANXA8L1
CADM2	FBXL20	BLOC1S3	AOX1
CALCOCO2	FBXO10	BLOC1S6	AP1B1
CALM3	FBXO18	BMP2	AP1G1
CAMK1D	FBXO28	BMP6	AP1S1
CAMK2D	FBXO3	BMP7	AP1S3
CAMK2N1	FBXO34	BMP8A	AP2A2
CAMK2N2	FBXO36	BMP8B	AP2M1
CAMKK1	FBXO46	BMPR1A	AP3B1
CAMKK2	FBXW2	BMPR1B	AP3M2
CAMKV	FCHSD2	BMS1	APAF1
CAMSAP1	FEN1	BMT2	APBB2
CAMTA1	FERMT1	BNIP2	APC2
CAP1	FGF11	BNIP3L	APEX1
CAPN15	FGFR3	BORCS7	APLP2
CAPRIN2	FIBP	BRAF	APOBEC3F
CAPZA1	FIZ1	BRAP	APOF
CARD10	FKBP1B	BRAT1	APOH
CARD11	FKBP4	BRCA1	APOL2
CARHSP1	FLCN	BRD1	APOL6
CARM1	FMN1	BRD2	APOLD1
CARNMT1	FMNL3	BRD4	APOO
CASP10	FMO4	BRD8	APPBP2
CASP2	FN3KRP	BRI3	APPL1
CASP7	FNDC9	BRWD3	APTX
CASR	FNTB	BSCL2	AQP6
CAST	FOXH1	BSG	AQR
CASTOR2	FOXK1	BSN	AREL1
CATSPERB	FOXP1	BTBD10	ARF4
CAVIN1	FOXQ1	BTBD7	ARF6
CAVIN4	FOXRED2	BTF3	ARFGAP1
CBL	FRAT1	BTF3L4	ARFGEF2
CBR4	FRMD3	BTG3	ARFIP2
CBX1	FRYL	BTK	ARFRP1
CBX2	FRZB	BTN3A1	ARGLU1
CBX3	FSCN1	BTN3A2	ARHGAP1
CBX8	FSTL1	BUB1B	ARHGAP10
CBY1	FSTL3	BUB3	ARHGAP12
CCDC117	FURIN	BUD23	ARHGAP21
CCDC121	FUT10	C11orf24	ARHGAP35
CCDC125	FZD4	C11orf54	ARHGAP42
CCDC137	FZD5	C11orf58	ARHGAP5
CCDC14	FZR1	C12orf10	ARHGDIA
CCDC15	G2E3	C12orf4	ARHGEF12
CCDC150	G3BP2	C14orf119	ARHGEF17
CCDC170	G6PC	C14orf166	ARHGEF39
CCDC174	GABRB3	C14orf28	ARHGEF5
CCDC18	GAK	C15orf38-AP3S2	ARHGEF6
CCDC198	GALNT10	C15orf41	ARHGEF7
CCDC30	GALNT14	C16orf52	ARID1A
CCDC32	GAPVD1	C16orf58	ARID1B
CCDC6	GATA2	C16orf70	ARID4B
CCDC83	GATAD2A	C16orf72	ARL1
CCDC90B	GATAD2B	C18orf25	ARL10
CCL1	GATM	C18orf32	ARL17A
CCL3L1	GBA2	C19orf53	ARL4A
CCL5	GBP4	C1D	ARL5A
CCNB1	GCDH	C1GALT1C1	ARL6IP1
CCNB2	GCLM	C1orf115	ARL6IP4
CCND3	GEMIN4	C1orf210	ARL9
CCNF	GFER	C1orf35	ARMC1
CCNK	GFOD1	C1orf50	ARMC7
CCNL2	GGA2	C1orf87	ARMC8
CCNO	GGCT	C1QBP	ARMCX2
CCNY	GID8	C1RL	ARMT1
CCNYL1	GJA1	C20orf196	ARNT
CCP110	GJB7	C20orf27	ARNT2
CCSER2	GK5	C21orf91	ARPC2
CCT7	GLCCI1	C2CD2	ARPC5
CCZ1	GLMN	C2orf42	ARRB1
CCZ1B	GLO1	C3orf38	ARRB2
CD151	GLRX2	C5orf22	ARRDC4
CD164	GLYAT	C6orf106	ARSJ
CD180	GLYR1	C6orf120	ASAH2
CD244	GMEB1	C6orf132	ASAH2B
CD274	GMFB	C7orf43	ASB1
CD28	GMPS	C7orf65	ASB16
CD300LB	GNAS	C8orf44-SGK3	ASB6
CD302	GNB2	C9orf40	ASGR2
CD34	GNB4	C9orf62	ASNA1
CD59	GNB5	C9orf64	ASPM
CD82	GNE	CA12	ASPN
CD83	GNG12	CAAP1	ASTN2
CD96	GNG5	CAB39	ASZ1
CDADC1	GNL3L	CABP4	ATAD2
CDC14A	GNPAT	CACNA1A	ATAD2B
CDC25C	GNPNAT1	CACNA1C	ATF4
CDC27	GOLGA4	CAD	ATG10
CDC42	GOLGA8A	CADM1	ATG16L1
CDC42SE2	GOLPH3	CADM2	ATG2A
CDCA8	GOLT1B	CAMK2D	ATG2B
CDH1	GORASP2	CAMK2N1	ATL2
CDH11	GOT2	CAMK2N2	ATL3
CDH5	GPAM	CAMKK1	ATM
CDH6	GPATCH11	CAMKK2	ATOX1
CDIPT	GPBP1L1	CAMKV	ATP13A1
CDK1	GPC4	CAMLG	ATP13A3
CDK10	GPD1	CAMTA1	ATP13A4
CDK14	GPR137B	CANX	ATP1A1
CDK16	GPR161	CAPNS1	ATP1A3
CDK17	GPR55	CAPRIN2	ATP1B3
CDK19	GPR63	CARD10	ATP1B4
CDK4	GPR82	CARD6	ATP2B4
CDKAL1	GPRASP2	CARNMT1	ATP6
CDKL1	GPT2	CASD1	ATP6AP1
CDKN1C	GRAP2	CASKIN1	ATP6V0D1
CDKN2A	GRB2	CASKIN2	ATP6V1A
CDKN2AIPNL	GREB1	CASP10	ATP6V1C1
CDKN2D	GRID1	CASP2	ATP6V1E1
CDKN3	GRINA	CASP3	ATP6V1F
CDON	GRK4	CASP7	ATP6V1G1
CDS2	GRPEL2	CASP8AP2	ATP6V1G3
CDT1	GSDMA	CAST	ATP7A
CELF2	GSK3A	CASTOR2	ATP7B
CELSR3	GSR	CAV2	ATP8A1
CENPA	GSS	CAVIN1	ATP8B1
CENPBD1	GSTM3	CBR1	ATRX
CENPE	GSTO2	CBR4	ATXN2
CENPF	GTF2E1	CBX3	ATXN2L
CENPI	GTF2H2C	CBX6	AUP1
CENPJ	GTF2IRD2	CBX8	AURKA
CENPK	GTF3C2	CCDC106	AXIN2
CENPP	GTF3C3	CCDC113	B2M
CENPQ	GTF3C6	CCDC125	B3GALNT2
CENPT	GTPBP2	CCDC136	B3GALT1
CENPU	GYG2	CCDC137	B3GALT5
CEP128	GYS1	CCDC142	B3GNT2
CEP135	GZF1	CCDC171	B3GNT5
CEP162	H2AFZ	CCDC186	B4GALT1
CEP170	HAAO	CCDC198	B4GALT2
CEP192	HACD3	CCDC22	B4GALT5
CEP295	HACD4	CCDC30	BABAM1
CEP350	HAND1	CCDC6	BACH1
CEP57	HARS	CCDC71	BAG6
CEP57L1	HASPIN	CCDC71L	BAGE5
CEP72	HAX1	CCDC83	BATF
CEP78	HBQ1	CCDC88C	BATF3
CEP85L	HDAC1	CCDC90B	BAZ2B
CEP97	HDAC5	CCDC94	BCAP31
CEPT1	HDAC9	CCDC97	BCAS4
CERCAM	HDDC2	CCL1	BCAT2
CERS6	HDHD2	CCL5	BCCIP
CES1	HECTD3	CCNB1	BCHE
CFAP45	HERC4	CCNE1	BCL2L1
CHAF1A	HERPUD1	CCNF	BCL2L2-PABPN1
CHCHD2	HEXA	CCNG1	BCL3
CHCHD5	HID1	CCNG2	BCL7A
CHD1	HIF1A	CCNK	BCL9
CHD4	HINFP	CCNQ	BCL9L
CHD7	HIPK2	CCNT1	BCLAF1
CHDH	HIPK3	CCNY	BFAR
CHEK1	HIST1H1C	CCP110	BGLAP
CHEK2	HIST1H1E	CCR6	BHLHB9
CHIC1	HIST1H2AH	CCS	BHMT2
CHIC2	HIST1H2BC	CCSAP	BID
CHM	HIST1H2BK	CCT6A	BIN3
CHML	HIST2H2AA4	CCT8	BIRC5
CHORDC1	HIST3H2BB	CD151	BIRC6
CHPT1	HK1	CD164	BLMH
CHST12	HK2	CD226	BLNK
CHST15	HKR1	CD274	BLOC1S2
CHSY3	HLA-DRA	CD28	BLOC1S3
CHUK	HMBOX1	CD2BP2	BLOC1S4
CHURC1	HMG20A	CD3E	BLOC1S5
CIAO1	HMGA2	CD44	BLVRA
CIAPIN1	HMGB1	CD59	BLVRB
CIB2	HMGB2	CD69	BMF
CIC	HMGCLL1	CD82	BMP2K
CISH	HMGCR	CDADC1	BMP7
CITED2	HMGN1	CDAN1	BMP8A
CIZ1	HMGN2	CDC16	BNC1
CKAP2	HMOX1	CDC25B	BNC2
CKAP2L	HNF4A	CDC25C	BNIP2
CKAP5	HNRNPA1	CDC34	BNIP3L
CKLF	HNRNPA2B1	CDC42	BOD1
CKMT1A	HNRNPDL	CDC42SE2	BOLA2
CKS1B	HNRNPK	CDC5L	BOLA2B
CLCC1	HNRNPU	CDC6	BORCS6
CLCN7	HNRNPUL1	CDC73	BPNT1
CLDN12	HOMER1	CDCA4	BRAP
CLEC12B	HOXA10	CDCA7L	BRCA1
CLEC17A	HOXA3	CDHR1	BRCA2
CLEC5A	HOXC4	CDIPT	BRD1
CLIC4	HOXC6	CDK1	BRD3
CLIP1	HOXD1	CDK12	BRD4
CLK1	HOXD9	CDK17	BRDT
CLK4	HPCAL4	CDK18	BRWD1
CLN6	HPGD	CDK2	BSCL2
CLN8	HPRT1	CDK5R1	BTBD1
CLOCK	HPSE	CDKAL1	BTF3L4
CLPP	HRH4	CDKL1	BTG1
CLPTM1L	HRK	CDKL5	BTG3
CLSPN	HRNR	CDKN2AIPNL	BTLA
CLSTN1	HS3ST1	CDS2	BTN3A1
CLTA	HSF2	CDX2	BTN3A2
CLVS1	HSPA1B	CEBPA	BUB3
CMBL	HSPA4	CECR2	BUD31
CMPK2	HSPA4L	CENPCP1	C10orf10
CMTM4	HSPD1	CENPJ	C10orf71
CMTM6	HSPH1	CENPQ	C11orf16
CMTR2	HTRA2	CENPT	C11orf24
CNBP	HUNK	CEP104	C11orf54
CNEP1R1	HYPK	CEP120	C11orf57
CNKSR3	ICK	CEP135	C11orf58
CNN2	ICOSLG	CEP170	C11orf74
CNN3	IDH1	CEP19	C12orf4
CNNM2	IDH3B	CEP55	C12orf65
CNNM3	IER2	CEP57	C14orf119
CNOT1	IER3	CEP72	C14orf2
CNOT4	IFIT3	CEP89	C14orf28
CNOT6	IFNLR1	CEP97	C14orf37
CNOT6L	IFRD2	CERCAM	C15orf41
CNOT7	IGDCC4	CERS5	C16orf52
CNPPD1	IGF2	CES1	C16orf58
CNRIP1	IGF2BP3	CFAP45	C16orf72
CNST	IGFBP5	CFL1	C17orf51
CNTNAP3	IGSF3	CFL2	C17orf53
COASY	IGSF6	CGNL1	C18orf25
COBLL1	IGSF8	CHAF1A	C18orf32
COCH	IKBKG	CHAF1B	C19orf12
COG5	IKZF4	CHD5	C19orf47
COL22A1	IL10RB	CHEK1	C19orf53
COL3A1	IL11	CHERP	C1D
COL4A1	IL13	CHIC1	C1orf210
COL4A4	IL17REL	CHIC2	C1orf216
COL4A6	IL18	CHMP7	C1orf35
COL8A1	IL1B	CHRAC1	C1QB
COL9A2	IL1RL2	CHST1	C1QBP
COLEC12	IL1RN	CHSY3	C1QTNF1
COMMD9	IL4	CHTF18	C20orf196
COPS7A	ILK	CHURC1	C20orf27
COQ3	ILKAP	CIC	C2CD2
CORO1A	IMP4	CIDEC	C2orf42
CORO1C	IMPA1	CISD1	C2orf72
CORO2A	ING1	CITED2	C3
CORO2B	INMT	CIZ1	C3orf36
COX19	INO80E	CKB	C3orf38
COX5A	INPP5F	CKMT1A	C3orf52
CPA4	INTS2	CLASP2	C4orf26
CPEB2	INTS3	CLDN23	C5AR1
CPNE1	INTS7	CLDN7	C5orf24
CPNE6	IP6K2	CLEC12B	C6orf120
CPPED1	IPPK	CLEC16A	C6orf15
CPS1	IRAK1	CLEC17A	C6orf223
CPSF1	IRAK3	CLIC4	C6orf62
CRCP	IRF1	CLIP1	C7orf55-LUC7L2
CREB5	IRF2BP1	CLIP4	C7orf65
CREBL2	IRF4	CLOCK	C8orf33
CREBRF	IRS4	CLPTM1L	C8orf58
CREG1	ISG20L2	CLTA	C8orf76
CREM	ISL1	CLTC	C8orf82
CRIM1	ISOC2	CMAS	C9orf16
CRISP2	ITCH	CMBL	C9orf170
CRLF3	ITGA3	CMTR2	C9orf40
CRLS1	ITGA4	CNBP	C9orf62
CRTC3	ITIH5	CNEP1R1	C9orf64
CRX	ITM2B	CNFN	CA1
CRYBG3	ITPRIPL1	CNGA4	CA11
CRYGEP	ITPRIPL2	CNIH1	CA12
CSF1	ITSN2	CNIH4	CA2
CSF1R	JAK2	CNKSR3	CA9
CSGALNACT2	JARID2	CNN2	CAB39
CSNK1A1	JCAD	CNNM2	CAB39L
CSNK1G1	JMY	CNNM3	CABYR
CSNK1G3	JPH2	CNNM4	CACNA1B
CSRP2	JUN	CNOT2	CACNA1S
CSTF2T	JUP	CNOT6L	CACNB2
CTC1	KATNAL1	CNOT7	CACNB4
CTCFL	KAZALD1	CNRIP1	CACNG3
CTDP1	KBTBD8	CNTNAP5	CACNG8
CTGF	KCMF1	COG1	CADM2
CTH	KCNC3	COG3	CADPS2
CTNNB1	KCNE1	COL18A1	CALCOCO2
CTNNBIP1	KCNE4	COL22A1	CALCR
CTNND1	KCNJ14	COL23A1	CALM3
CTNS	KCNJ5	COL3A1	CALR
CTPS1	KCNJ6	COL4A2	CAMK2D
CTPS2	KCNK1	COL4A6	CAMK2N1
CTR9	KCNK2	COL5A1	CAMK4
CTSA	KCTD11	COL5A2	CAMKK1
CTSB	KCTD12	COL8A1	CAMKK2
CTSC	KCTD14	COLEC12	CAMKMT
CTSS	KCTD15	COLGALT1	CAMKV
CUL1	KCTD16	COPS3	CAMTA1
CUL2	KCTD21	COQ2	CAP1
CUL3	KCTD3	COQ8A	CAPN1
CUL4B	KDM5A	COQ8B	CAPN9
CUL5	KHNYN	COTL1	CAPRIN1
CUZD1	KIAA0100	COX19	CAPRIN2
CWC25	KIAA0232	COX2	CAPZB
CX3CL1	KIAA0391	COX20	CARD10
CXCL11	KIAA0754	COX5A	CARD14
CXCL12	KIAA0930	COX6C	CARD6
CXCL8	KIAA1143	COX8A	CARNMT1
CXCR2	KIAA1210	CPA4	CARS2
CXCR4	KIAA1328	CPNE1	CASC4
CXorf21	KIAA1456	CPNE6	CASKIN1
CXorf36	KIAA1551	CPOX	CASP10
CXorf57	KIAA1614	CPSF1	CASP2
CYB561D1	KIF13A	CPTP	CASP4
CYB5A	KIF18B	CRCP	CASP7
CYBRD1	KIF1C	CREB3L2	CASP9
CYP24A1	KIF27	CRELD2	CASQ1
CYP26B1	KIF6	CRIM1	CATSPERB
CYP2C8	KLC2	CRKL	CAV2
CYP2W1	KLF13	CRTAP	CBL
CYP3A4	KLF8	CRTC3	CBLC
CYP4V2	KLHDC8B	CRX	CBLL1
CYR61	KLHL23	CRYGEP	CBR4
CYSLTR2	KLHL42	CSAG1	CBX3
DAD1	KLHL7	CSF1R	CCDC113
DAPK1	KLLN	CSNK1A1	CCDC125
DAPK3	KMT2C	CSNK1G3	CCDC137
DAZAP2	KMT5B	CTCF	CCDC14
DBF4	KPNA2	CTCFL	CCDC142
DBF4B	KPNA5	CTDNEP1	CCDC144A
DCAF16	KPNB1	CTDP1	CCDC15
DCAF7	KRAS	CTDSPL	CCDC170
DCAF8	KRBA2	CTNNA1	CCDC171
DCP1A	KRTAP13-2	CTNNBIP1	CCDC181
DCP2	KRTAP5-9	CTRC	CCDC186
DCTN4	KSR2	CTSD	CCDC22
DCTN5	L3MBTL2	CTSS	CCDC25
DCTN6	LACTB2	CUL4A	CCDC28A
DCUN1D1	LAIR1	CUL5	CCDC30
DCUN1D4	LAMB1	CUTA	CCDC38
DCUN1D5	LAMP2	CWC22	CCDC47
DDB1	LAMTOR3	CXCL12	CCDC59
DDX17	LAPTM4B	CXCL16	CCDC83
DDX27	LARP4B	CXCR2	CCL1
DDX3X	LARP6	CXorf36	CCL2
DDX3Y	LAX1	CYB5A	CCL27
DDX47	LBX2	CYBRD1	CCL5
DDX5	LDHA	CYFIP1	CCL7
DDX50	LDHB	CYP1B1	CCNA2
DDX54	LDLRAD3	CYP20A1	CCNB1
DEAF1	LEFTY1	CYP26B1	CCNB1IP1
DECR1	LENG1	CYP2C19	CCNDBP1
DEK	LEPROTL1	CYP2C8	CCNI
DENND1A	LETMD1	CYP2W1	CCNL2
DENND5B	LGALS3	CYR61	CCNQ
DENND6A	LGR5	CYSLTR2	CCNT1
DENR	LHFPL4	CYSTM1	CCNY
DEPDC1	LIAS	CYTB	CCP110
DEPDC1B	LIF	DAB2IP	CCR6
DERL1	LIMCH1	DAD1	CCSAP
DERL2	LIMD1	DAG1	CCT4
DESI1	LIMD2	DAND5	CCT7
DGCR11	LIN28A	DAPK1	CD248
DGCR2	LIN37	DAPK3	CD274
DGCR8	LIN52	DARS2	CD276
DHCR24	LIN54	DAXX	CD36
DHFR	LIN9	DAZAP1	CD38
DHFR2	LINC00346	DAZAP2	CD3D
DHODH	LINC00598	DBN1	CD3EAP
DHTKD1	LINC00632	DBNL	CD55
DHX15	LINS1	DCAF1	CD59
DHX40	LIPA	DCAF16	CD69
DHX57	LITAF	DCAF8	CD93
DHX8	LLGL1	DCBLD1	CDADC1
DIABLO	LLPH	DCTN1	CDC14B
DIAPH2	LMX1A	DCTN3	CDC23
DIEXF	LNPEP	DCTN6	CDC25B
DIMT1	LPIN1	DCXR	CDC25C
DIRAS3	LRFN1	DDHD1	CDC42SE1
DISC1	LRIG1	DDX11	CDC42SE2
DKK2	LRIG3	DDX17	CDC5L
DLEU1	LRP3	DDX19B	CDCA3
DLGAP5	LRPAP1	DDX21	CDCA8
DLST	LRRC10	DDX23	CDH5
DMPK	LRRC20	DDX24	CDH9
DMTF1	LRRC38	DDX28	CDK1
DMTN	LRRC3C	DDX39B	CDK14
DMXL1	LRRC42	DDX3X	CDK16
DNA2	LRRC58	DDX3Y	CDK17
DNAAF3	LRRC61	DDX41	CDK18
DNAH9	LRRTM2	DDX46	CDK19
DNAJA1	LSM12	DDX5	CDK2AP2
DNAJB13	LSM14A	DEAF1	CDK4
DNAJB5	LSM4	DECR1	CDK9
DNAJB6	LTBP2	DEGS1	CDKAL1
DNAJC19	LUC7L2	DENND2C	CDKL2
DNAJC21	LY6E	DENND4A	CDKN1B
DNAJC22	LYN	DENND4B	CDKN2AIPNL
DNAJC27	LYNX1	DENND4C	CDKN2D
DNAJC3	LYPLA1	DENND5B	CDS2
DNAJC5	LYPLA2	DENR	CEACAM6
DNAJC9	LYRM2	DEPDC1B	CELA3B
DNHD1	LYRM4	DERA	CELF4
DNLZ	LYRM7	DEXI	CELSR3
DNM1L	LYSMD3	DGAT1	CEMP1
DNMBP	MACC1	DGCR2	CEND1
DNTTIP2	MACF1	DGCR6L	CENPO
DOCK11	MACROD2	DGCR8	CENPT
DOCK3	MAFB	DGKA	CEP104
DOCK4	MAFK	DHCR24	CEP120
DOCK7	MAGEA12	DHODH	CEP170
DONSON	MAGEA3	DHX30	CEP170B
DPF1	MAGEA6	DHX34	CEP350
DPH1	MAGI1	DHX38	CEP55
DPP8	MALL	DHX40	CEP57
DPP9	MALSU1	DIABLO	CEP72
DPY19L3	MAN2C1	DIDO1	CEP83
DPY19L4	MANEA	DIEXF	CEP85
DPYD	MAOB	DIP2A	CEP97
DPYSL3	MAP1B	DIS3L	CERCAM
DPYSL5	MAP2K1	DKK3	CERK
DRAXIN	MAP2K4	DLG5	CERS2
DSC3	MAP3K1	DLST	CES2
DSG3	MAP3K9	DLX5	CES3
DSPP	MAP7	DMAC2	CETN2
DSTN	MAP7D1	DMKN	CFAP45
DTL	MAPK1	DMPK	CFDP1
DTX2	MAPK1IP1L	DMTF1	CFI
DTX3L	MAPK3	DMTN	CH25H
DUSP1	MAPK6	DMWD	CHAC1
DUSP14	MAPKAPK5	DMXL1	CHD1
DUSP16	MAPKBP1	DNA2	CHEK2
DUSP2	MARCHF3	DNAAF3	CHERP
DUSP3	MARK4	DNAAF5	CHIC1
DUSP5	MARS2	DNAH9	CHM
DVL1	MARVELD1	DNAJA1	CHMP3
DVL2	MASP1	DNAJA3	CHMP6
DVL3	MAT2A	DNAJB12	CHMP7
DYNC1H1	MAVS	DNAJB13	CHPF
DYNC1LI2	MAX	DNAJB2	CHRDL1
DYNLT3	MBD2	DNAJB6	CHST1
DYRK1A	MBD4	DNAJC30	CHST12
DYRK3	MBD6	DNAJC9	CHST14
E2F1	MBNL1	DNASE1L1	CHST4
E2F6	MBNL2	DNHD1	CHST7
E2F8	MBOAT1	DNLZ	CHTF8
EAF1	MBTD1	DNM1L	CHTOP
EAF2	MCF2L2	DNMT1	CHURC1
ECH1	MCM10	DNMT3B	CIAO1
ECHDC1	MCM3	DNPEP	CIB1
ECHDC3	MCM4	DNTTIP2	CIC
ECI1	MCM9	DOCK5	CIDEC
EDARADD	MDK	DOCK7	CISD1
EDEM3	MED1	DOCK9	CISH
EDN1	MED14	DPF1	CITED2
EDNRA	MED15	DPH1	CIZ1
EDRF1	MED16	DPP9	CKAP2
EED	MED17	DPYSL2	CKAP4
EEF1A2	MED22	DPYSL3	CKAP5
EEF2K	MED23	DRAXIN	CKMT1A
EFCAB14	MED24	DSC3	CKS1B
EFHD2	MED30	DSPP	CKS2
EFR3B	MED7	DSTN	CLASP1
EFTUD2	MEF2D	DTX3L	CLCC1
EGLN3	MEG3	DUS2	CLDN1
EGR1	MEGF9	DUSP1	CLDN7
EGR2	MEIS3P1	DUSP10	CLDND1
EHBP1L1	MELK	DUSP14	CLEC12B
EHD1	MELTF	DUSP2	CLEC2B
EHD2	MEN1	DUSP5	CLIC1
EHMT2	MESD	DUSP8	CLIC2
EI24	MET	DUT	CLIC4
EIF1AD	METAP2	DYNC1H1	CLINT1
EIF1AX	METTL14	DYNLT3	CLIP2
EIF2A	METTL27	DZANK1	CLIP4
EIF2AK1	METTL2A	DZIP3	CLPTM1
EIF2AK3	METTL8	E2F1	CLSTN1
EIF2B2	MEX3C	E2F4	CLSTN2
EIF2S2	MEX3D	E2F5	CLSTN3
EIF4A1	MFN2	E2F6	CLU
EIF4A2	MFSD12	E2F7	CMAS
EIF4A3	MFSD14C	EAPP	CMC2
EIF4EBP1	MFSD4B	EARS2	CMC4
EIF4G3	MFSD6	ECE1	CMTM6
EIF5	MFSD8	ECHDC1	CMTR2
EIF5A2	MFSD9	ECHDC2	CNBP
EIF5AL1	MGAT2	EDA2R	CNIH1
ELAVL1	MGLL	EDEM1	CNIH4
ELK1	MGRN1	EDEM3	CNKSR3
ELMO1	MICAL2	EDF1	CNN2
ELMSAN1	MIEF2	EDN1	CNNM4
ELOA	MIER1	EDRF1	CNOT1
ELOC	MIF	EEA1	CNOT2
ELOVL1	MIGA2	EED	CNOT6L
ELOVL4	MINK1	EEF1A2	CNOT7
ELP2	MINOS1	EEF1AKMT2	CNPY3
ELP5	MIS18A	EFCAB11	CNRIP1
EMB	MLEC	EFCAB14	CNTFR
EME1	MLF2	EFHC1	CNTLN
EMID1	MLLT10	EFHD2	CNTRL
EMILIN2	MLLT6	EFNA3	COA1
EML6	MLX	EFNB1	COA4
EMP2	MMAB	EFNB2	COASY
EMSY	MMP11	EFNB3	COG3
ENC1	MMP13	EFR3B	COG5
ENDOD1	MMP14	EFTUD2	COL10A1
ENDOU	MMS19	EGLN3	COL12A1
ENO1	MMS22L	EGR2	COL15A1
ENOSF1	MNT	EHMT1	COL4A4
ENPP2	MOB1A	EHMT2	COL4A5
ENPP5	MOB3A	EI24	COL5A1
ENSA	MOCS3	EID2B	COL5A2
ENTPD3	MOGAT3	EIF1	COL8A1
ENTPD4	MON1B	EIF1AX	COLEC10
ENTPD5	MORC2	EIF2A	COMMD3
EOGT	MPL	EIF2B5	COMMD5
EPAS1	MPRIP	EIF3B	COPA
EPB41	MRC1	EIF3I	COPS3
EPC1	MREG	EIF3K	COPZ2
EPDR1	MRI1	EIF3M	COQ2
EPG5	MRPL11	EIF4A3	COQ8B
EPHB2	MRPL12	EIF4B	COQ9
EPM2A	MRPL27	EIF4E	CORO1A
EPM2AIP1	MRPL36	EIF4EBP1	CORO7
EPS15L1	MRPL38	EIF4EBP2	COX1
EPS8	MRPL40	EIF4G1	COX19
ERAP1	MRPL46	EIF4G3	COX20
ERAP2	MRPL50	EIF5AL1	COX5A
ERBIN	MRPL51	EIF5B	COX7B
ERC1	MRPS14	EIF6	COX8A
ERCC3	MRPS18B	ELAVL1	CPA1
ERCC4	MRPS2	ELK3	CPB2
ERCC6L	MRPS22	ELOC	CPE
EREG	MRPS23	ELOVL1	CPLX1
ERFE	MRPS24	ELP2	CPM
ERGIC1	MRPS27	ELP5	CPN2
ERGIC2	MRRF	EMC1	CPNE1
ERI1	MRS2	EMC6	CPNE5
ERICH5	MSANTD2	EMC8	CPPED1
ERLIN1	MSI2	EMD	CPS1
ERN1	MT1E	EMILIN2	CPSF1
ERO1A	MT1M	EML4	CPSF2
ESCO2	MTA1	EMP1	CPSF6
ESD	MTCH2	EMSY	CPT1A
ESF1	MTHFD1	ENDOD1	CPTP
ESPL1	MTHFD1L	ENKD1	CRADD
ESR2	MTHFD2	ENOPH1	CRB2
ESRRA	MTMR1	ENPP2	CRCP
ESYT1	MTMR10	ENPP4	CREB3L2
ETF1	MTPAP	ENPP5	CRELD1
ETNK1	MTRF1L	ENTHD1	CREM
ETNK2	MTRNR2L1	ENTPD1	CRIP2
ETV1	MTRNR2L6	ENTPD7	CRISPLD2
ETV3	MTRNR2L8	EPB41	CRTAM
EVL	MTSS1L	EPB41L2	CRTC3
EWSR1	MTX3	EPC1	CRX
EXD2	MUM1	EPHA7	CRYAA
EXOC5	MYH9	EPN1	CRYBG1
EXOC8	MYO1C	EPS15L1	CRYGC
EXOSC10	MYO9A	ERAP1	CRYGEP
EXTL2	MYORG	ERBB2	CRYL1
EYA4	MYPN	ERBB3	CRYZ
EZH1	MYT1	ERBB4	CSF1
EZH2	N4BP1	ERCC6L	CSGALNACT2
F2R	NAA20	EREG	CSN3
F2RL1	NAA30	ERICH1	CSNK1E
F2RL3	NAA50	ERLIN2	CSNK1G3
F3	NABP2	ERN1	CSPG5
FAAP20	NAE1	ERO1A	CSRNP2
[truncated: 3,073 more rows]
