# Supplementary material for: T-cell trans-synaptic vesicles are distinct and carry greater effector content than constitutive extracellular vesicles
Source: Nat Commun. 2022 Jun 16;13:3460. doi: 10.1038/s41467-022-31160-3 (PMC9203538; doi:10.1038/s41467-022-31160-3)
Supplement: Supplementary file 9 — Source Data [file 41467_2022_31160_MOESM9_ESM.zip]

Archive with 23 entries (21 files):
- Source Data/
- Source Data/Fig 1 Source Data.xlsx
- Source Data/Fig 2 Source Data.xlsx
- Source Data/Fig 3 Source Data.xlsx
- Source Data/Fig 4.xlsx
- Source Data/Fig 5 Source Data.xlsx
- Source Data/Fig 6c-f Source Data.xlsx
- Source Data/Fig 6g-j Source Data.xlsx
- Source Data/Fig 7 Source Data.xlsx
- Source Data/Immunoblots Source Data.xlsx
- Source Data/Other discussed datasets/
- Source Data/Other discussed datasets/Discussion_TCR EVs per cell 48h.xlsx
- Source Data/Other discussed datasets/FCS BSLB.xlsx
- Source Data/Supplementary Fig 1 Source Data.xlsx
- Source Data/Supplementary Fig 11 Source Data.xlsx
- Source Data/Supplementary Fig 2e Source Data.xlsx
- Source Data/Supplementary Fig 3 and 4 Source Data.xlsx
- Source Data/Supplementary Fig 5 Source Data.xlsx
- Source Data/Supplementary Fig 6b-m Source Data.xlsx
- Source Data/Supplementary Fig 8a Source Data.xlsx
- Source Data/Supplementary Fig 9c Source Data.xlsx
- Source Data/Supplementary Fig 9d-e Kegg TH.xlsx
- Source Data/Supplementary Fig 9f-g Kegg CTL.xlsx
