# Supplementary material for: T-cell trans-synaptic vesicles are distinct and carry greater effector content than constitutive extracellular vesicles
Source: Nat Commun. 2022 Jun 16;13:3460. doi: 10.1038/s41467-022-31160-3 (PMC9203538; doi:10.1038/s41467-022-31160-3)
Supplement: Supplementary file 9 — Source Data [file 41467_2022_31160_MOESM9_ESM.zip › Source Data/Fig 1 Source Data.xlsx]

## Sheet: Fig 1d TCR
t0	Eluted
3107	667
4180	546
4627	905
4915	1090
2357	14.5
1547	13.7
1227	14.2
2230	15

## Sheet: Fig 1e CD40L
t0	Eluted
555	9.68
352	9.36
364	10.5
516	9.66
752	339

## Sheet: Fig 1f CD81
t0	Eluted
18100	27.4
14836	25
14347	24.6
16566	35.6
2793	194
2718	138
2739	118

## Sheet: Fig 1g CD63
t0	Eluted
1542	1477
4998	4217
1517	1209
3422	2615
512	67.5
531	54.6
506	45.6

## Sheet: Fig 1k
tSV	EVs
0.609	0
0.45	0.0256
0.676	0.025
0.451	0.0577
	1.29e-05
