# Supplementary material for: T-cell trans-synaptic vesicles are distinct and carry greater effector content than constitutive extracellular vesicles
Source: Nat Commun. 2022 Jun 16;13:3460. doi: 10.1038/s41467-022-31160-3 (PMC9203538; doi:10.1038/s41467-022-31160-3)
Supplement: Supplementary file 9 — Source Data [file 41467_2022_31160_MOESM9_ESM.zip › Source Data/Fig 2 Source Data.xlsx]

## Sheet: 2a TCR
anti-CD3e Fab (molec./µm2)	TH (CD4+)																Treg (CD25hi)								CTL (CD8Hi)
1000	45.59	31.51	60.31	34.27	58.9	63.1	55.5	51.3	36.4	39.9	39.2	55.4	30	60.2	73.5	47.21	32.12	33.1	33.3	27.9	45.1	19.2	38.3	52.4	44.2	60.4	42.1	62.8	60.6	74.6	63.67	68.2
500	31.63	24.32	16.41	20.4	34.2	21.3	26.2	18.4	18.7	21.9	17.3	22.6	43	26.8	58.4	54.61	21.04	18.4	17.3	12.3	27.6	5.9	20.2	31.6	33.3	35.7	53.3	47.8	50.7	63.4	70.55	66.6
250	20.29	11.57	24.73	9.64	12.2	14	12.4	7.5	9.9	10.9	12.1	13.1	19	18.6	55.5	48.17	18.81	10.9	7.7	7.2	13.3	12	11	14.2	12.5	19	32.8	17.1	38.5	51.6	67.23	66.53
125	7.28	14.62	12.71	5.11	6.8	8.2	4.2	3.1	3.3	6.1	7.3	6.1	6.4	7.6	33.3	26.46	7.55	6.5	4.6	3.7	5.9	7.5	4.8	6.3	16.5	4.5	10.5	4.5	22.1	38.7	39.98	39.84
63	-4.9	7.83	7.3	3.05	3.7	1.8	1.3	-0.4	0.2	3	2.3	3	0.4	3.6	19.9	16.86	-5.02	5.4	1.7	1.5	1.8	1.8	1.2	2.8	6.5	1	4.9	1.3	11.5	29.7	27.45	28.02
31	0.91	3.36	3.06	1.45	1.8	0.7	-0.9	-0.7	-0.9	1.8	1.9	1.6	0.2	1.5	12	11.68	1.8	3.4	0.6	1.1	1.5	1.2	0.6	1.8	3.7	2.1	-6.1	-1	5.3	13.4	17.99	13.42
16	-11.98	-6.37	1.82	0.58	0.3	0.1	-1.7	-1.5	-1.1	0.8	1	0.5	0.1	0.8		5.43	-3.6	1.8	-0.1	0.5	0.7	0.3	0.6	1.1	1.6	0.6	-10.2	-2.9	1.3		8.03	10.68
8	-1.9	-0.87	-4.87	0.46	0.2	0	-2.1	-1.8	-1.8	0.5	0.4	0.2	0	0.7		2.61	-3	2.5	-0.5	0.3	0.3	0.3	0	1.7	0.9	0.2	-5.6	-2	1.8		8.93	4.13
0	-1.47	0.95	-3.81	0.2	0	0.1	-2	-1.7	-1.2	-0.1	0.3	0	0	0	0.4	3.15	2.04	2	-0.7	0.1	0.1	0.2	0	0	0	0	-11	-3.2	0	0.8	3.66	4.76

## Sheet: 2b CD2
anti-CD3e Fab (molec./µm2)	TH (CD4+)						Treg (CD25hi)		CTL (CD8Hi)
1000	9.41	11.65	2.4	2.74	2.42	3.36	6.65	3.13	1.5	0.01	5.58	9.08
500	6.61	7.41	3.71	2.61	2.61	3.64	5.37	2.08	2.38	-0.03	7.51	8.61
250	6.26	6.1	2.76	2.61	2.05	3.54	4.09	3.68	2.06	0	5.41	6.93
125	5.67	4.77	3.51	2.64	1.34	0.07	2.89	3.01	0.73	-0.63	1.16	1.46
63	3.93	4.17	1.39	1.09	0.85	-0.11	1.55	1.82	0.78	-1.3	0.33	2.1
31	4.46	3.9	1.04	0.08	0.15	0.06	1.63	1.69	0.9	-1.18	0.63	-0.87
16	3.59	3.43	0.47	-0.62	-0.22	-0.69	1.37	1.14	0.18	-1.47	-0.96	0.82
8	2.95	3.48			-0.21	-3.23	0.84	1.2			-0.35	-1.38
0	3.23	2.47	0	0	0	0	0.57	1.46	0	0	0	0

## Sheet: 2c coreceptors
anti-CD3e Fab (molec./µm2)	TH (CD4+)																Treg (CD25hi)									CTL (CD8Hi)
1000	3.02	3.25	0.84	2.73	2.62	1.69	1.84	0.76	3.66	3.61	5.45	2.31	2.51	0.71	0.38	4.26	4.04	4	0.94	1.69	1.52	2.48	1.81	3.01	1.46	9.5	7.78	3.57	3.68	2.57	13.38	15.47
500	2.07	3.12	0.51	2.04	1.92	0.75	1.41	2.05	0.93	0.92	2.92	2.9	2.32	1.04	0.04	5.11	3	3.6	0.7	0.84	1.14	1.62	1.49	2.37	1.03	7.46	6.08	4.05	4.24	2.57	17.01	12.06
250	1.43	2.05	0.19	1.8	1.63	0.9	1.02	1.39	1.61	2.54	2.48	2.37	2.15	0.89	-0.63	5.06	2.22	2.75	0.48	0.89	1.08	1.55	0.99	1.81	1.55	5.7	5.62	3.43	3.7	2.29	16.76	13.87
125	0.75	1.78	0.13	1.5	1.59	0.4	1.09	0.55	0.97	2.17	1.97	2.49	1.99	0.92	-0.34	3	1.68	2.4	0.39	0.8	0.96	1.18	0.66	1.39	1.34	3.9	3.46	2.9	2.76	1.81	10.57	7.18
63	0.74	1.56	0.11	1.32	1.22	0.25	0.89	0.65	0.83	1.57	1.74	1.09	1.04	0.79	-0.49	2.74	1.53	2.16	0.32	0.45	0.75	0.73	0.35	0.93	0.89	2.5	2.81	2.06	2.23	0.93	9.99	6.4
31	0.58	1.21	0.02	1.06	1.16	-0.04	1.03	0.21	0.67	1.79	1.75	0.83	0.43	0.97	-0.5	2.95	1.16	1.87	0.15	0.68	0.8	0.6	0.33	0.94	0.85	2.78	2.59	1.16	1.86	0.7	9.32	5.12
16	0.73	1.38	-0.04	1.04	0.94	0.09	0.78	0.18	0.23	1.63	1.45	0.5	0.2	0.89	-0.17	2.36	1.02	1.63	0.15	0.53	0.62	0.66	0.11	0.69	0.59	2.55	1.46	0.27	1.15	0.48	5.96	5.06
8	0.62	1.09	-0.05	0.78	0.84	-0.12	0.57	0.2	0.33	1.24	1.37			1.1	-0.13	1.98	1.1	1.62	0.21	0.5	0.58	0.33	0.22	0.57	0.66	1.12	1.91	0.6			8.2	3.58
0	0.91	0.77	-0.13	0.74	0.8	-0.17	0.53	0	0	1.32	1.1	0.05	-0.02	0	0	3.34	0.78	1.24	0.04	0.06	0.38	0.3	-0.11	0.35	0.57	0	0	0	0.26	0.42	5.25	5.43

## Sheet: 2d CD28
anti-CD3e Fab (molec./µm2)	TH (CD4+)				Treg (CD25hi)				CTL (CD8Hi)
1000	5.85	7.59	8.76	4.41	5	3.75	2.65	3.67	8.23	8.62	4.64	3.34	3.56
500	5.75	8.12	7.45	6.16	3.76	2.84	2.06	3.15	4.95	10.73	4.24	3.27	2.38
250	5.45	6.67	6.95	5.36	3.65	2.14	1.57	2.6	5.18	6.94	1.81	1.78	1.44
125	5.26	6.32	6.52	2.85	3.35	1.7	0.98	2.07	-0.82	5.89	0.99	0.81	0.66
63	4.1	3.98	5.98	1.97	2.76	1.5	0.78	1.53	1	3.36	0.7	0.99	0.47
31	3.72	5.22	6.43	1.55	2.69	1.23	0.7	1.7	-0.53	3.54	0.44	0.3	0.16
16	3.03	5.21	6.68	-0.24	2.16	1	0.6	1.24	0.91	-0.29	0.28	0.15	-0.02
8	2.98	5.26	6.27	-1.44	1.73	0.65	0.53	1.31	-1.85	5.71	0.23	0.12	-0.04
0	1.54	6.41	6.21	0	1.28	0.99	0.28	1.73	0	0	0.01	0.04	-0.04

## Sheet: 2e CD45
anti-CD3e Fab (molec./µm2)	TH (CD4+)						CTL (CD8Hi)
1000	0.05	0.06	1.074	1.478	2.759	4.5	0.08	0.08
500	0.05	0.06	1.437	1.293	1.151	3.8	0.1	0.09
250	0.02	0.04	0.735	0.722	1.156	3	0.07	0.06
125	0.01	0.03	0.225	-0.274	0.269	1.7	0.05	0.07
63	0.01	0.02	0.064	0.081	0.125	0.7	0.03	0.05
31	0	0.01	-0.07	0.174	0.285	0.3	0.04	0.06
16	0	0.01	-0.086	0.098	0.02	0	0.02	0.04
8	-0.01	0.02	-0.129	0.176	-0.047	-0.3	0.02	0.02
0	0	0	-0.186	0	0	0	0	0

## Sheet: 2f CD63
anti-CD3e Fab (molec./µm2)	TH (CD4+)											Treg (CD25hi)					CTL (CD8Hi)
1000	46.79	11.5	65.7	66.8628	52.05	35.6	27.78	21.8	12.1	19.2	12.57	41.02	17.65	60.69	43.44	30.26	32.52	45.03	11.1	11.5	32.37	37.42
500	38.58	7.44	60.15	59.8577	42.42	1.71	9.55	20.9	6.5	25.13	15.92	35.92	13.38	54.23	37	24.98	34.95	40.2	10.2	10.2	37.27	32.89
250	36.01	6.51	55.55	55.1438	34.07	25.09	4.51	17.5	3.6	22.26	15.67	31.02	10.38	51.55	33.82	30.05	30.09	33.62	7.8	7	34.64	34.56
125	31.23	5.57	48.38	53.1995	32.3	22.75	1.79	14.3	0	13.48	15.42	28.69	8.82	48.72	29.22	26.62	24.85	26.8	5.6	5.9	24.11	22.18
63	26.66	3.54	45.11	46.5733	29.3	15.37	-2.35	14.8	1.9	11.92	13.6	24.3	4.82	44.01	23.47	21.68	19.49	22.92	3.7	4.3	22.4	17.22
31	26	2.44	39.34	44.8977	34.3	14	-3.92	13.5	-1	6.33	10.56	19.23	3.6	46.74	21.97	20.26	17.41	20.48	3.8	4.3	20.77	13.35
16	19.54	1.86	35	37.3843	29.03	10.26	-8.59	12.8	2.2	1.14	6.38	16.36	4.95	41.32	19.27	19.08	13.73	18.69	2.9	3.4	14.95	14.7
8	15.05	1.95	27.9	34.1348	16.58	6.48	-12.03	14.6	-0.8	-1.72	3.6	11.99	3.42	48.06	18.87	15.56	14.74	18.59	2.5	1.9	18.32	8.24
0	2.28	0.5	24.35	32.4684	36.76	-2.04	-16.14	0	0	5.31	-4.4	3.44	0.52		12.88	12.78	8.73	13.42	0	0	10.2	5.66

## Sheet: 2g CD81
anti-CD3e Fab (molec./µm2)	TH (CD4+)												Treg (CD25hi)					CTL (CD8Hi)
1000	51.5	38.43	40.46	21.25	28.08	30.89	11.64	15.46	25.02	27.08	31.25	29.97	46.61	39.43	24.23	22.67	29.6	26.63	34.41	11.68	8	38.59	59.7	32.5	26.81
500	40.48	32.17	27.43	16.04	21.24	19.68	13.47	10.6	25.34	28.08	32.61	32.53	38.93	36.49	19.85	38.82	23.85	21.97	25.9	13.41	7.61	38.93	54.55	27.38	28.27
250	28.94	25.81	27.87	13.36	18.12	17.91	9.04	9.69	21.05	27.63	25.28	29.92	35.04	33.9	15.64	27.36	18.03	14.97	21.17	10.87	7.61	31.9	50.46	20.59	25.39
125	27.68	19.92	24.79	11.31	14.02	12.09	11.39	9.73	16.78	9.83	20.04	25.19	31.96	34.32	15.4	17.49	11.49	17.22	16.09	6.53	3.08	12.37	30.69	14.28	20.88
63	19.69	16.75	14.29	7.87	10	9.12	4.51	3.04	13.6	9.29	14.37	18.54	28.32	31.56	11.66	5.85	6.95	11.74	11.43	4.73	-3.28	10.15	27.19	8.31	12.84
31	24.01	14.77	11.89	7.93	8.81	6.83	2.76	-2.14	8.63	3.6	10.88	16.03	25.7	23.81	10.85	6.69	8.14	11.53	13.53	3.78	-4.77	2.13	4.04	5.22	4.06
16	20.65	8.52	8.47	7.58	8	4.85	1	-4.23	5.77	-2.89			25.75	21.35	8.36	4.58	5.07	9.8	8.54	-0.44	-7.87	-11.28	14
8	16.29	9.35	8.84	5.28	5.41	4.23			4.85	-29.72			25.18	24.38	6.8	6.13	5.48	7.92	8.99			-10.29	0.52
0	12.7	7.12	8.8	4.4	2.97	2.11	-3.39	-6.19	0	0	0	0	14.82	11.41	2.53	5.55	3.13	5.44	6.57	-5.67	-8.86	0	0	0	0

## Sheet: 2h BST2
anti-CD3e Fab (molec./µm2)	TH (CD4+)								Treg (CD25hi)		CTL (CD8Hi)
1000	46.42	53.78	29.26	4.93	4.05	17.49	22.13	16.29	42.92	23.64	5.61	6.47	18.32	16.34	29.12	10.3
500	38.34	42.61	26.68	4.51	3.58	18.94	21.88	18.8	35.14	19.94	5.15	6.29	19.8	14.29	23.82	11.42
250	30.11	32.88	24.41	3.53	2.8	16.52	15.38	17.73	28.86	16.12	4.08	4.8	15.81	12.23	16.56	10.23
125	20.26	25.44	22.84	3.32	2.76	11.92	11.15	12.53	23.3	14.36	3.19	4.26	12.14	7.09	10.69	8.08
63	18.36	23.14	21.71	3.22	2.89	10.14	7.19	8.65	19.17	13.54	2.76	3.71	10.08	6.58	5.78	4.43
31	12.2	17.81	20.25	3.07	2.74	8.8	4.98	6.93	15.13	11.92	2.67	3.98	9.33	4.59	3.98	1.47
16	12.71	14.1	21.57	2.98	2.81	6.62			12.35	11.62	2.5	3.62	6.18	4.84
8	10.04	11.6	21.31	2.91	2.91	5.1			11.41	12.4	2.45	3.42	8.17	2.94
0	2.17	1.77	22.03	3.07	2.68	8.4	0	0	4.7	11.32	1.86	3.15	5.91	3.47	0	0

## Sheet: 2i CD38
anti-CD3e Fab (molec./µm2)	TH (CD4+)					CTL (CD8Hi)
1000	6.92	7.18	3.45	7.16	3.38	6.55	10.45	3.78	1.35	3.8	1.47
500	5.82	6.05	3.38	6.04	3.45	7.4	8.76	1.92	1.33	2.07	1.26
250	4.38	2.64	2.57	2.55	2.55	4.19	5.63	0.71	0.99	0.76	0.95
125	0.45	1.19	1.6	1.18	1.54	-0.64	-1.6	0.21	0.56	0.28	0.56
63	-0.09	0.47	0.64	0.39	0.8	-0.16	-0.34	0	0.26	0.06	0.29
31	-0.16	0.22	0.46	0.19	0.39	-0.02	-4.01	-0.06	0.05	-0.02	0.03
16	-0.54					-1.75	-0.65
8	-1.73					-0.05	-3.7
0	0	0	0	0	0	0	0	0	0	0	0

## Sheet: 2j CD39
anti-CD3e Fab (molec./µm2)	TH (CD4+)						Treg (CD25hi)
1000	1.02	4.61	1.02	4.61	10.65	15.89	5.01	3.4	3.4	27.87	28.98	8.86
500	-2.84	2.41	-2.84	2.41	19.29	6.31	3.88	2.47	2.47	40.28	13.61	7.12
250	-1.87	0.49	-1.87	0.49	9.77	5.32	1.89	1.85	1.85	24.84	13.71	4.88
125	-4.48	-0.26	-4.48	-0.26	3.89	2.05	2.65	1.73	1.73	32.35	8.58	3.92
63	-4.74	-1.41	-4.74	-1.41	0.33	1.5	1.93	2.42	2.42	22.09	2.46	3.75
31	-4.25	-1	-4.25	-1	0.59	0.81	1.54	1.02	1.02	7.75	1.24	2.36
16	-5.53	-0.85	-5.53	-0.85	0.17	0.81	1.44	1.28	1.28	12.62	4.33	1.98
8	-5.17	-1.3	-5.17	-1.3	1.45	0.86	0.75	1.36	1.36	2.89	1.21	3.11
0	0	0	0	0	0	0	0	0	0	0	0	0

[truncated: 3 more sheets: 2k CD73, 2l CD40L, 2n PRF1]
