# Supplementary material for: T-cell trans-synaptic vesicles are distinct and carry greater effector content than constitutive extracellular vesicles
Source: Nat Commun. 2022 Jun 16;13:3460. doi: 10.1038/s41467-022-31160-3 (PMC9203538; doi:10.1038/s41467-022-31160-3)
Supplement: Supplementary file 9 — Source Data [file 41467_2022_31160_MOESM9_ESM.zip › Source Data/Fig 3 Source Data.xlsx]

## Sheet: 3a-CD40den
CD40 molec./um^2	Peripheral Blood	CD40L-activated	Follicular B cells
Donor 1	103.41	347.465	205.89
Donor 2	20.45	553.248	208.13
Donor 3	110.31	440.224	139.04
Donor 4	42.52	367.927	128.25
Donor 5	16.7527	646.277

## Sheet: 3b-CD40titration
CD40 (molec./µm2)	Act. TH (No anti-CD3ε-Fab)			Act. TH (+ anti-CD3ε-Fab)						Resting TH (No anti-CD3ε-Fab)			Resting TH (+ anti-CD3ε-Fab)
540	-0.37	-1.72	-1.27	29.28	23.74	15.65	94.14	41.44	71.12	-0.97	-2.02	-1.12	6.52	3.67	4.27	1.62	3.75	1.81	2.05	3.92	2.39
270	0.37	0.67	-0.67	39.32	35.72	20.59	109.32	41.27	71.29	-1.27	-2.17	-1.72	7.41	3.82	3.97	2.39	4.43	2.9	2.22	3.41	2.9
135	2.47	2.47	0.52	79.46	64.93	42.31	126.55	50.48	92.78	-0.37	-1.12	-0.67	11.61	6.22	6.37	3.75	5.29	4.26	3.41	3.75	3.41
68	5.02	6.07	1.12	140.12	124.09	71.37	133.71	63.1	128.76	0.07	-0.52	-0.37	17	6.07	10.41	4.6	5.12	5.97	3.07	5.12	3.24
34	5.77	5.32	2.32	255.44	188.04	123.34	170.72	70.78	127.4	1.42	-0.67	0.67	25.84	9.36	16.1	4.95	8.02	8.36	6.31	4.6	2.56
17	4.72	6.22	1.57	360.29	283.9	168.57	211.65	91.24	174.13	1.27	-0.82	-0.82	34.97	13.55	17.15	3.75	7.67	8.7	2.9	4.43	2.56
8	6.37	5.77	1.57	349.8	268.92	152.1	191.19	94.48	167.31	1.12	-1.12	-0.52	31.08	12.81	17.9	3.58	6.14	5.97	4.78	3.58	3.41
4	4.27	4.87	2.47	246.46	170.07	110.16	191.19	79.13	125.52	-0.07	-1.12	-0.82	29.43	9.51	14.75	4.43	7.85	5.8	2.9	3.58	2.05
2	5.17	5.62	1.87	132.63	99.23	60.14	118.7	67.88	111.37	-0.82	-1.27	-0.52	19.55	6.81	10.11	4.26	5.97	6.82	2.9	4.09	2.56
1	5.47	2.62	1.57	61.33	54.14	33.48	85.45	45.88	67.54	-0.22	-1.72	-1.42	13.26	5.77	6.96	3.92	5.12	4.43	2.22	2.39	1.74
0	2.32	5.02	1.72	33.92	34.82	18.2	46.9	30.02	23.54	-0.67	-1.57	-2.02	8.61	4.12	5.32	2.73	3.41	3.58	3.58	2.9	0.96

## Sheet: 3c-CD40Lden
CD40L density	T cell	BSLB	Act.Tc (1h)	BSLB (1h)	Act. Tc (4h)	BSLB (4h)	Quiescent Tc (4h)	BSLB (4h)
Donor 1	1.2	362.1	0.49	114.81	1.09	1134.99	0.04	1.98
Donor 2	1.3	334.3	0.81	50.54	0.94	712.78	0.04	4.58
Donor 3	3.6	996.5	0.66	86.73	0.76	737.74	0.04	2.2
Donor 4	3.3	746.7	2.17	102.75	0.92	1053.88	0.03	2.5
Donor 5	1	739.2					0.04	4.78
Donor 6	0.7	461.7					0.03	2.91
							3.13	-0.03

## Sheet: 3d-TSG101exp
TSG101 GMFI	Activated TH	Quiescent TH
Donor 1	25071	10661
Donor 2	23134	9407
Donor 3	14995	6660
Donor 4	14961	5951
Donor 5	11881	5837
Donor 6	11197	5592

## Sheet: 3f-STE Tcells
anti-CD3-Fab (molec./μm2)	TH							Treg (CD25hi)			CTL
0	0	0	0	0	0	0	0	0	0	0	0	0	0
8	47.18	57.33	14.21	35.58	22.6	100.65	90.1091	6	7	21.2269	0.35	4.64	10.1
16	56.8	45.95	18.26	10.95	52.39	110.68	142.544	10	21	28.9586	1.66	-8.31	15.14
31	62.05	50.33	20.54	46.76	32.92	122.14	197.368	9	20	42.1727	-23.63	4.38	10.75
63	66.43	52.95	56.26	30.63	61.45	145.78	231.107	13	39	50.8884	-1.23	8.14	8.24
125	73.43	74.83	62.87	42.43	107.05	130.74	321.075	15	47	78.5819	-11.03	-8.31	10.03
250	83.06	71.33	157.93	183.21	135.65	135.75	377.305	20	57	98.2625	11.82	6.04	10.96
500	90.94	87.96	211.44	240.65	144.39	123.58	318.264	25	77	121.317	36.15	12.08	11.18
1000	71.68	87.96	257.08	253.24	212.72	118.56	256.41	30	78	140.998	36.15	0.35	9.24

## Sheet: 3i-clones SLB
	Exp 1 means of means	2458.49	1928.03	1839.92
	Exp 2 means of means	218.4	206.81	242.701
	Exp 3 means of means	1301.31	870.79	1142.62
	Data Mean FI per synapse per experiment	Experiment 1
		Clone 16	Clone 35	Clone 40
		317.5	1521	0.8408
		251.2	5133	996.7
		0.7064	2.802	319.3
		315.8	1222	7.155
		1.106	3.44	13.74
		1021	16770	0.00885
		483.8	913.2	931.4
		419.2	42.4	1027
		126.7	727.5	1736
		818.8	6807	4735
		23.07	3915	1.281
		3572	1794	1333
		25.25	521.5	7.956
		6908	308.8	3.541
		1749	93.8	10440
		8796	1085	200.1
		7856	1490	822.7
		33.37	1238	636
		2419	5622	370.7
		2646	530.9	0
		0.1587	150.7	19.99
		165.2	106.8	1.695
		1.345	1985	1.684
		1307	1055	1734
		2565	5.353	341.3
		0.2036	1257	20730
		0.02146	5328	1076
		1612	270.8	280.1
		16370	326.8	11050
		5594	176.3	2712
		5.172	2158	337.2
		0	327.8	4.422
		648	348.5	405.7
		3.211	187.7	0.3181
		6.494	2063	6267
		4.18	467.2	916.7
		1552	2195	12.97
		21300	1187	1.215
		2.456	8.956	4233
		665.7	16.25	15.02
		4727	19.43	3.38
		21640	2647	4747
		33.72	24.51	0.8588
		0.756	850.6	0.198
		2583	16.22	131.4
		8688	305.6	12.27
		360.2	53.25	329.8
		770.9	2401	3064
		1280	1.636	2169
		0.2759	3301	1877
		587.2	2650	11.14
		12960	2343	2.789
		17.51	1732	169.5
		1577	58.43	109.8
		0.02725	943.5	0.0364
		1302	1073	5154
		2215	481.3	2689
		9.403	77.7	0.4919
		495.7	298.5	4518
		7420	5843	503.2
		880.3	5849	1441
		3.115	1232	455.3
		25.82	429.6	791.8
		180.8	447.2	3043
			5517	1373
			3362	793.7
			4669	2283
			329.7	3649
			18.76	10730
			143.4	5019
			729.7
			777.5
			487.1
			2824
			4237
			440.9
			638.5
			2981
			512.6
			495.1
			6339
			1396
			4592
			278.2
			2795
			16.81
			5611
			2054
			7267
			2322
			4771
			92.58
			1896
			504.9
			9545
			275.1
			6199
			1202
			1122
			225.7
			1413
			304.2
			14870
			880.3
			635.2
			2223
			2627
			1025
			21.68
			173.9
			1561
			1096
		Experiment 2
		Clone 16	Clone 35	Clone 40
		105.9	115.3	122.3
		27.27	393.4	16.32
		401.8	583.8	321.5
		239.3	254	97.44
		34.74	45.3	199.8
		44.61	7.86	324.7
		121.1	174.2	40.54
		729	26.62	2795
		156.3	8.319	552.8
		447.3	381.7	148.7
		219	28.84	63.67
		141.6	150.3	328.2
		237.6	217.1	17.67
		98.8	171.9	42.45
		64.24	269.7	283.8
		107.8	19.34	249.8
		198.2	164.6	36.98
		236	29.78	371.4
		65.16	59.41	38.81
		74.57	22.42	692
		50.8	74.43	74.45
		83.15	352.4	246
		144.9	32.12	105
		53.45	149.4	6.277
		65.08	246	183.1
		460.7	431.7	244.6
		149.4	388.7	11.48
		173.7	1108	14.88
		213.1	90.86	546.6
		112.4		88.22
		111.2		84.15
		145.1		139.4
		160.7		179.4
		391.4		225.1
		1167		14.94
		227.1		40.81
		192		208.9
		158.5		252.4
		401.1		55.74
		1161
		219.4
		191.1
		95.75
		145.3
		315.7
		340.2
		63.95
		72.77
		149
		150.2
		203.4
		176.7
		112.4
		96.16
		256.3
		403.5
		91.56
		203.5
		62.73
		28.39
		494.5
		205.2
		175.3
		469.2
		215.8
		85.37
		76.04
		51.25
		63.73
		516.5
		108.7
		513.1
		Experiment 3
		Clone 16	Clone 35	Clone 40
		543.4	950.6	1618
		6765	930.1	397.7
		1633	190.7	1489
		42.66	351.7	477.9
		3148	45.04	3966
		1041	780.5	1321
		2129	421.4	1343
		6257	1104	3276
		1337	1811	249.4
		488.3	1295	376.5
		1508	315	1018
		4443	2650	393.2
		388.2	549.2	696.7
		1551	2480	4425
		1193	296.1	192.6
		258.7	425.5	1569
		544.5	1380	424
		298.6	1473	1539
		398.5	13.69	474.4
		4091	439	1131
		438.2	341.1	872.5
		496.5	3020	344.8
		210.2	572.6	211.6
		833.9	2844	3620
		940.4	1001	493.9
		494.6	87.71	2571
		327.9	952.3	1189
		918.2	298	768.4
		127.2	1484	15.57
		48.29	1417	1100
		343.6	363.5	817.7
		187.7	482.4	79.14
		647.2	564.3	410.9
		2067	370.8	269.1
		294.4	457.3	2000
		1772	375.6	103.7
		228.4	520	1281
		479.4	347.7	568
		317.7	1014	9.558
		904.7	613.4	488.4
		150.4	1437	1785
		230.6	430	701.6
		550.5	363.6	663.9
		1881	701.2	454.7
		319.9	1080	1302
		1741	392.8	730.7
		225.9	1104	782.1
		108.2	503.4	712.8
		771.3	1609	2784
		163.7	508.8	1473
		549.1	278.4	1675
		138.5	657.4	1070
		1551	284.8	704.9
		13430	199.2	1578
		4715	409.9	1378
		192	1099	1334
		4082	1393	4074
		1713	359.4	1306
		637.5	1280	945.1
		403	529.9	393.9
		657.3	493.1	34.76
		968.7	172.2	939.6
		368.8	483.5	1720
		363.3	867.1	993.2
		665	1427
		1116	227.7
		551.3	1316
		813	1908
		415.2	968.5
		387.8	1959
		2182	241.6
		825.4	1129
		174.2	1699
		1851	1898
		866.3
		1737
		2434
		101.9
		960.2
		1684
		715.9
		338.4
		1264
		195.6
		125.2
		630.3
		2942
		8736
		66.48
		2805
		287.8
		166.9
		204.2
		701.9
		372.5
		4866
		708.9
		826.9
		1375
		1287
		458
		29.6
		993
		208.8
		2550
		1901
		2106
		344.1
		1401
		437.2
		192.8
		279.3
		206.9
		325
		5414
		969.6
		438.7
		660.9
		209.4
		611.2
		5731
		2738
		31.2
		627.3
		194.6
		799.2
		380.4
		7047
		217.4
		1178
		1812
		998.7
		154.5

## Sheet: 3g-STE clones
HLA-DR9:HA molec./μm2	HLA-DR9:HA Clone 16			HLA-DR9:HA Clone 35			HLA-DR9:HA Clone 40
0	3.2	20.8	-10.8	13	5	-2.2	19.5	31.3	9.7
8	15.2	41.8	6.5	33.6	12	18.4	26	82.1	23.8
16	19.5	61.1	9.7	46.5	19	29.2	34.6	101.4	30.2
31	31.4	71.6	20.5	63.9	17.2	35.6	61.7	131.3	52.9
63	47.6	89.2	38.9	81.2	34.8	59.4	92	148.8	79.9
125	65	129.5	52.9	99.6	45.3	70.2	103.9	162.8	85.3
250	112.6	136.5	93.9	133.1	55.8	98.3	121.2	155.8	110.1
500	139.6	157.6	120.9	134.2	61.1	98.3	94.2	143.5	81
1000	136.4	154.1	108	155.9	66.4	114.5	131	162.8	108
