# Supplementary material for: T-cell trans-synaptic vesicles are distinct and carry greater effector content than constitutive extracellular vesicles
Source: Nat Commun. 2022 Jun 16;13:3460. doi: 10.1038/s41467-022-31160-3 (PMC9203538; doi:10.1038/s41467-022-31160-3)
Supplement: Supplementary file 9 — Source Data [file 41467_2022_31160_MOESM9_ESM.zip › Source Data/Fig 4.xlsx]

## Sheet: 4a-TCR
anti-CD3ε-Fab (molec./µm2)	ICAM-1 + CD40									ICAM-1+ CD40 + CD80 + CD86 + ICOSL									ICAM-1+ CD40 + CD58									ICAM-1 + CD40 + PD-L1 + PD-L2									ICAM-1 + CD40 + GP120									ICAM-1 + CD40 + OX40L + 4-1BBL
0	0	0	0	0	0	0	0	0	0	0	0	0	0	0	0	0	0	0	0	0	0	0	0	0	0	0	0	0	0	0	0	0	0	0	0	0	0	0	0	0	0	0	0	0	0	0	0	0	0
20	-0.07	0.01	7.4	0.9	0.8	2.4	3.2	2.54	2.42	0.27	0.3	14.1	1.6	4.7	2.7	3.3	2.28	2.85	1.25	1.18	15.7	4.5	4.1	2.8	2.7	3.65	3.71	-0.06	-0.02	2.9	0.5	0.3	2.6	2.4	2.63	2.7	4.87	3.58	14.5	3.5	0.5	-1.6	-0.1	1.67	2.21	-0.12	-0.1	-0.2	0.1
200	2.71	2.68	36.5	19.2	26.7	23.6	25.6	16.56	25.2	1.67	1.66	59.4	14	37.3	28.2	31.9	31.22	38.15	3.98	3.89	55.7	35.2	34.2	22.3	30.7	31.97	51.75	0.42	0.44	28.1	9.8	23.6	22.4	24.1	24.63	17.48	5.73	3.93	35.7	46.5	31.9	19.3	17.9	6.26	6.86	0.05	-0.04	1.3	5.4
2000	31.45	28.9	76.8	61	73.9	26.6	29.7	36.12	61.74	23.46	20.91	87.4	49.6	72.3	40.2	41.9	68.66	66.43	31.09	27.17	73.9	63.9	74.1	30.2	33.6	63.01	44.75	8.59	7.44	54.9	41.9	69.6	39.1	36.8	56.45	40.19	9.61	6.42	67.9	74.7	-9.6	14.8	17.1	10.1	5.02	8.3	7.15	18.5	27.2
[truncated: 5 more columns]

## Sheet: 4b-CD2
anti-CD3ε-Fab (molec./µm2)	ICAM-1 + CD40					ICAM-1+ CD40 + CD80 + CD86 + ICOSL					ICAM-1+ CD40 + CD58					ICAM-1 + CD40 + PD-L1 + PD-L2					ICAM-1 + CD40 + GP120					ICAM-1+ CD40 + CD252 + 4-1BBL
0	0	0	0	0	0	0	0	0	0	0	0	0	0	0	0	0	0	0	0	0	0	0	0	0	0	0	0	0	0	0
20	-4.31	0.4	0.3	1.1	3	-3.12	1	1	3.3	2	-6.12	2.3	2.4	6.9	10.4	2.88	0.3	0	3.8	5.4	4.68	1.4	0.3	4.9	8.7	-4.91	0	1.1	1.7	6.1
200	-0.99	1.6	3.5	8.6	9.4	-0.84	2.8	5.6	7.3	3.9	-1.94	5.3	7.4	15.2	15.3	2.05	1.6	2.3	3.9	3.9	2.87	1.5	2.3	6.4	6.9	-3.67	0.1	4	4.9	3.6
2000	7.31	3.1	10.4	9.2	4.8	2.94	3.6	8.2	7.8	7.7	3.3	6	19.5	17.2	17.7	3.11	2.6	9.3	7.3	2.9	-0.99	1.8	11.7	4.3	9.8	-3.76	0.5	14.5	6.6	9.6

## Sheet: 4c-CD28
anti-CD3ε-Fab (molec./µm2)	ICAM-1 + CD40							ICAM-1+ CD40 + CD80 + CD86 + ICOSL							ICAM-1+ CD40 + CD252 + 4-1BBL							ICAM-1 + CD40 + PD-L1 + PD-L2							ICAM-1+ CD40 + CD58							ICAM-1 + CD40 + GP120
0	0	0	0	0	0	0	0	0	0	0	0	0	0	0	0	0	0	0	0	0	0	0	0	0	0	0	0	0	0	0	0	0	0	0	0	0	0	0	0	0	0	0
20	6.76	6.28	0	-0.6	0.15	2.68	0.62	28.92	26.47	4.1	0.2	24.82	64.4	65.16	20.47	19.23	1.8	-0.7	0.44	0.51	5.11	-18.83	-14.53	-0.3	-1.2	-0.79	1.35	0.11	25.78	26.3	1.3	0.4	-0.91	-2.3	0.5	29.58	31.21	0.2	0	0.88	4.11	0.6
200	4.44	4.45		-0.5	2.09	2.65	3.35	16.96	16.39	4.7	3.1	41.24	66.65	84.12	-0.26	1.12	2.3	-0.7	2.74	1.59	1.49	-21.15	-17.65	0.1	-1.7	0.64	5.6	1.39	19.77	21.14	2.8	1.6	2.53	7.39	9.43	29.77	28.28	-0.3	0.8	2.26	4.11	-2.28
2000	-18.25	-13.64	2.5	-0.4	9.88	8.52	9.05	26.67	24.19	6.8	3.2	57.12	74.1	74.53	-8.2	-6.12	3.1	-0.4	-1.47	-0.22	9.44	-59.84	-48.97	0	-1.7	7.32	8.44	6	9.3	11.22	3.7	-0.2	13.77	7.41	12.89	25.45	21.45	0.6	-0.7	-2.31	4.88	-3.21

## Sheet: 4d-CD63
anti-CD3ε-Fab (molec./µm2)	ICAM-1 + CD40						ICAM-1+ CD40 + CD80 + CD86 + ICOSL							ICAM-1+ CD40 + CD58							ICAM-1 + CD40 + PD-L1 + PD-L2							ICAM-1 + CD40 + GP120							ICAM-1 + CD40 + OX40L + 4-1BBL
0	0	0	0	0	0	0	0	0	0	0	0	0	0	0	0	0	0	0	0	0	0	0	0	0	0	0	0	0	0	0	0	0	0	0	0	0	0	0	0	0	0
20	0.77	1.21	2.2	5.14	33.62	19.06	5.52	5.46	16.2	2.4	27.09	26.93	18.29	5.81	5.05	15.6	7.2	8.12	36.78	23.01	-2.05	-3.19	7.9	3.4	-2.16	29.99	18.25	32.08	27.19	5.4	-5	14.99	39.87	20.98	6.98	2.71	-4.1	-1.3	11.35	28.68	21.59
200	14.33	12.93	13.6	34.83	47.56	42.76	12.13	12.19	20.9	12.8	50.18	50.77	40.97	12.09	14.19	29.5	20.2	38.12	61.43	54.66	4.45	2.42	9.9	6.9	27.18	51.18	32.92	22.99	21.47	2.2	-1.7	30.59	28.27	12.64	4.34	0.04	-8	-0.9	39.85	48.88	36.7
2000	38.09	33.97	20	60.93	58.8	56.47	37.97	33.96	29.2	16	69.61	55.42	49.73	39.37	37	34.7	18.9	69.12	65.98	51.65	27.23	23.78	21.2	17.1	54.16	60.98	47.35	21.93	18.67	24.3	-3.6	-41.98	31.64	-4.67	28.55	24.86	11.4	7.4	-31.07	65.3	51.94

## Sheet: 4e-CD81
anti-CD3ε-Fab (molec./µm2)	ICAM-1 + CD40					ICAM-1+ CD40 + CD80 + CD86 + ICOSL					ICAM-1+ CD40 + CD252 + 4-1BBL					ICAM-1 + CD40 + PD-L1 + PD-L2					ICAM-1+ CD40 + CD58					ICAM-1 + CD40 + GP120
0	0	0	0	0	0	0	0	0	0	0	0	0	0	0	0	0	0	0	0	0	0	0	0	0	0	0	0	0	0	0
20	-1.89	-1.73	9.3	0.1	1	-1.53	-1.82	7.6	2.1	6.2	-1.1	-1.42	-1.1	-0.6	3.2	0.82	0.71	2.4	-1.3	0.5	-0.92	-1.01	10.7	16.5	6.5	3.81	1.72	6.4	-9.2	-19.2
200	2.74	2.85	20.4	9.6	17	2.08	1.64	26.7	10.2	25.2	-1.12	-1.12	-0.3	4.7	20	1.8	1.67	13.9	4.5	13.2	3.76	3.66	28.1	31.5	23	4.11	1.16	4.9	24.3	3.1
2000	18.77	16.23	39.8	26.9	47.5	15.73	13.34	44.3	23.2	43.7	2.16	1.66	5.3	12.7	3.4	6.66	5.88	29.3	13.3	44.2	16.26	13.8	36.6	42.6	49.6	-0.72	-4.86	9.4	37.7	-76.2

## Sheet: 4f-BST2
anti-CD3ε-Fab (molec./µm2)	ICAM-1 + CD40					ICAM-1+ CD40 + CD80 + CD86 + ICOSL					ICAM-1+ CD40 + CD252 + 4-1BBL					ICAM-1 + CD40 + PD-L1 + PD-L2					ICAM-1+ CD40 + CD58					ICAM-1 + CD40 + GP120
0	0	0	0	0	0	0	0	0	0	0	0	0	0	0	0	0	0	0	0	0	0	0	0	0	0	0	0	0	0	0
20	0.49	0.43	2.4	0.7	-0.08	1.97	1.16	6	0.8	5.97	-0.89	-1.31	0.2	-1	2.03	0.65	-0.52	0.2	0.9	-0.35	3.18	1.94	7.6	3.3	3.54	36.02	26.41	1.8	-1.5	4.18
200	8.73	8.24		5.2	11.59	8.76	7.86	10.9	5.4	20.15	-0.53	-0.52	1.8	-0.6	13.66	3.12	2.14	3.1	1.8	9.29	8.84	7.65	16.7	10.2	15.84	28.78	21.62	2.7	0.9	12.53
2000	29.21	24.27	20.8	8	31.05	26.23	22.83	17.3	6.8	41.66	18.5	17.02	13	3.1	-1.18	20.61	17.58	7.9	6.1	26.22	29.99	24.39	22.5	7.3	41.77	28.4	19.04	13.6	-1.3	-2.33

## Sheet: 4g-CD40L
anti-CD3ε-Fab (molec./µm2)	ICAM-1 + CD40					ICAM-1+ CD40 + CD80 + CD86 + ICOSL					ICAM-1+ CD40 + CD252 + 4-1BBL					ICAM-1 + CD40 + PD-L1 + PD-L2					ICAM-1+ CD40 + CD58					ICAM-1 + CD40 + GP120
0	0	0	0	0	0	0	0	0	0	0	0	0	0	0	0	0	0	0	0	0	0	0	0	0	0	0	0	0	0	0
20	4.89	4.19	14.8	22.1	0.4	20.6	17.88	37.1	35.5	2.7	14.54	8.8	2.6	6.8	1.9	-1.25	0.58	5.7	12.6	0.2	18.25	14.34	41.5	35.9	2.2	49.02	33.88	25.4	46	1.9
200	28.99	26.84	20.1	37.4	3.6	23.43	21.95	41.6	35.7	4.9	10.48	7.84	5.3	14.4	4.6	14.73	11.11	13.5	25.7	2.9	28.24	24.32	46.2	44.1	4.1	46.66	36.99	24.9	52.7	4
2000	38.34	31.39	28.1	42.1	11.7	32.91	27.9	46.3	33.6	12.2	15.22	12.84	8.9	14.1	-0.7	19.95	16.72	19.5	25.1	12.2	28.34	24.42	47.1	35.2	11.4	37.15	28.68	27.4	52.7	-3.6

## Sheet: 4j-CD4
anti-CD3e-Fab	ICAM-1 + CD40						ICAM-1 + CD40 + GP120
0	0.1	0.6	0.7	1.82	0.87	1.37	9.1	4.5	3.6	13.16	5.7	6.35
20	0.3	1.6	1.7	1.28	1.36	1.74	6.1	5.6	6.1	15.03	8.98	10.06
200	1.7	4.9	4.8	2.88	3.01	4.42	7	8.2	7.5	14.8	7.48	8.32
2000	6.1	6.3	5.4	5.51	6.05	9.06	1	8.1	8.9	1.85	10.5	9.25
