# Supplementary material for: T-cell trans-synaptic vesicles are distinct and carry greater effector content than constitutive extracellular vesicles
Source: Nat Commun. 2022 Jun 16;13:3460. doi: 10.1038/s41467-022-31160-3 (PMC9203538; doi:10.1038/s41467-022-31160-3)
Supplement: Supplementary file 9 — Source Data [file 41467_2022_31160_MOESM9_ESM.zip › Source Data/Fig 5 Source Data.xlsx]

## Sheet: 4a-CD40Lmolec
anti-CD3e Fab (molec./um^2)	cd4											cd81												ADAM10											cd317												tsg101
0	0	0	0	0	0	0	0	0	0	0	0	0	0	0	0	0	0	0	0	0	0	0	0	0	0	0	0	0	0	0	0	0	0	0	0	0	0	0	0	0	0	0	0	0	0	0	0	0	0
20	12.2	72.3	14.8	74.2	3.7	34.9	51.3	21.6	30.1	8.8	-0.6	9.1	41.1	8.4	48	26.4	4.5	48.3	24.6	42.1	7.3	8.5	1.3	54.8	146.3	57.7	153.4	85.3	29.7	166.4	106.6	141	75.5	4.5	5.7	45.4	7.6	55.3	31.8	-4.8	19.7	24.6	21.1	9.2	3.6	3.3	2.2	45.4	2.4
200	76.1	69	80	74.7	30.6	84.2	79.3	72.1	55.1	62.8	45.7	35.8	45.8	38.8	51.7	36.3	30.5	70.4	32.8	50.9	16.7	47.6	37	156.4	149.6	162.9	146.9	92.6	176.5	198.1	218.5	181.7	187.8	137.2	104	38.6	109.6	54.5	46.9	13.1	51.3	41.1	52.3	23.4	47.4	49.5	43	38.6	50.3
2000	100	100	100	100	100	100	100	100	100	100	100	72.7	77.7	74.9	80.9	66.7	72.2	34.4	49.9	46	48.1	95	81.7	266.7	276.3	254.4	227.7	136	487.8	149	143.1	173.9	139.1	179	66.7	61.6	73	99	68.5	58.3	39.8	56	51.3	43.4	84.6	91.7	21.5	61.6	20.6
[truncated: 6 more columns]

## Sheet: 5b-TCRmolec
anti-CD3e Fab (molec./um^2)	cd4												cd81												ADAM10											BST2												tsg101
0	0	0	0	0	0	0	0	0	0	0	0	0	0	0	0	0	0	0	0	0	0	0	0	0	0	0	0	0	0	0	0	0	0	0	0	0	0	0	0	0	0	0	0	0	0	0	0	0	0
20	-0.2	12.5	0.8	9.9	2.1					0.7	0.8	0.5	0.6	5	0.2	3.7	3.1	2.5					1.6	0.9	0.1	9.4	2.1	7.9	21.9	9.5					0.4	0.3	0.8	4.1	4.6	5.1	0.2					0.4	0.8	-2.7	3.8
200	17.7	22	23.3	26.1	31.9	16.5	23.6	41.7	25.3	102.9	100	76.2	7.6	15	8.6	16.3	18.4	16.7	42.7	47.2	84.4	43.8	134.9	40.6	15.3	31.9	18.6	33.7	96.2	58.2	41.7	21.3	84.9	24.1	91.2	36.6	67.2	10.4	18.2	35.2	17.5	33.4	27.5	68.9	26.2	96.9	62.1	19.3	11.8
2000	100	100	100	100	100	100	100	100	100	100	100	100	80.4	89.1	80	86	88.3	101	124.5	124.9	127.3	122.7	219.7	54.1	91.5	142.2	84.5	125.3	75.7	124	84.9	82.7	83.3	96.5	69.1	69.6	111.4	73.3	110.3	96.5	100.8	93.6	82.3	94.9	86.4	115.9	62.6	41.7	116.7
[truncated: 7 more columns]

## Sheet: 5c-CD63 GMFI
anti-CD3e Fab (molec./um^2)	CD4													CD81												ADAM10											BST2												TSG101
0	16.5	-0.1	14.6	7	77.9	14.5	0	0	0	0	45.7	56.9	71.8	13.1	17.2	10.1	6.7	77.7	16.2	0	0	0	0	48.4	73.7	15.9	1.2	17.8	16.3	83.7	0	0	0	0	0	50.4	20.4	2	13.6	7.6	78.6	20.5	0	0	0	0	47.2	71.5	17.1
20	12.1	1.8	27.5	23.4	82.5	17.6	-24	-14.1	88.6	58.9	48.7	58.6	75.3	14.1	5.3	14	15.9	78.8	19.5	-23.4	-23.8	77	64.4	51	77.4	25.5	13.3	33.3	34.7	87.7	18.4	-34.3	-46.9	67.3	70.2	54.3	23.7	6.2	25.7	21.2	80.7	17.8	-26.7	-32.5	65.9	67.4	56.1	73.6	19.9
200	58	55.3	34.2	35.9	87.7	42.3	21.4	10	112.7	97	82.6	86.5	105.2	53	55.3	28.2	32.2	97.1	35.2	74.4	22.3	94.9	83.7	78.4	90.8	63.9	57.9	80.1	81.6	107.3	20.2	32.1	-4.2	87.6	96.6	80.7	72.1	65	44	46.3	93.2	35.5	14.2	30.1	97.3	93.1	104.3	102.8	17.5
2000	100	100	100	100	116.6	100	100	100	100	100	100	100	100	85.4	81.2	84.8	95.1	133.4	103.7	63.9	97.1	102.2	106.4	95.2	92.9	163.5	165.5	129.8	137.1	99	54.1	41.8	84.7	99.6	109.2	99.1	104.6	97	101.2	108	143.6	99.9	38.5	69.9	96.4	114	101.8	118.1	30.2
[truncated: 10 more columns]

## Sheet: 5d-CD81 GMFI
anti-CD3e Fab (molec./um^2)	cd4														cd81												ADAM10											BST2
0	13.4	32.4	10.1	37.8	48.8	2.5	0	0	0	0	0	5.8	12.1	30.3	9.1	17.4	10.1	18.6	50	2.6	0	0	0	0	6.2	30.2	8.1	29.9	6.6	33.8	50	2.6	0	0	0	0	7	7.9	22.4	7.7	22.5	48.1	-1.4	0	0	0	0	7.8	31.2
20	14.7	40.4	13.4	39	55.6	4.2	53.3	53	17.1	57.7	57.7	7.8	14.3	30.1	10.9	15.4	12.8	14.8	58.5	7.9	6.4	9.6	6.9	22.9	6.6	29.9	14.9	41.1	17.2	42.5	58.5	7.9	41.4	36.5	12.9	42.9	7.2	14.4	28.8	17.4	26	54.5	-1.1	56.2	41.9	16.4	50.8	8.6	30.6
200	37	60.6	38.5	67.2	92.1	31.5	65.6	79.6	20.5	88.4	88.4	56.8	73.2	63.6	9.4	15.2	10.3	16.2	72.5	40.3	15.3	23.3	8.3	37.1	11.2	34.5	26.3	67.4	28.5	71.4	72.5	40.3	86.3	63.1	22.6	71.5	40.7	65.1	34.9	70.6	37.8	77.7	25.9	96.5	82.8	25.4	87.9	50.3	53.7
2000	100	100	100	100	101.2	100	100	100	100	100	100	100	100	100	16.3	16	16.3	24	105.8	94	15.8	21.3	31.1	37.1	18	38.2	76.7	140.4	76.6	128.1	105.8	94	85.3	79.8	80.6	87.4	55.4	65.5	135.4	67.6	126.2	133.7	95.9	107.3	92.2	103.4	101.4	93	67.9
[truncated: 11 more columns]

## Sheet: 5e-BST2 GMFI
anti-CD3e Fab (molec./um^2)	CD4													CD81												ADAM10											BST2												TSG101
0	13	13.1	10.4	9.9	26.5	7	0	0	0	0	22.3	36.2	-12.5	12.9	11.1	0	9.8	26.7	8.7	0	0	0	0	21.6	-12	13.2	15.1	11	12.4	29.8	9.7	0	0	0	0	22.7	14	13.1	10.5	8.7	26.6	10.2	0	0	0	0	22.6	-10.9	14.3
20	13.7	24.6	12.2	20.3	35.3	9.9	48.9	46.9	62.4	76.7	24.7	37.3	-8.1	13.1	16.4	10.5	13.5	31.3	9.7	51.6	52.6	52	76.4	23.9	-9.3	16.3	22.7	13.7	20.5	40.8	12.1	40.4	31.4	55.5	65.7	23.1	12.2	13	9.9	9.7	29.4	7.8	49.7	52.9	61	84.6	23	-12	13.6
200	44	33.4	47.3	34.2	50	33.3	31.8	22.5	37.6	69.1	58.3	61.3	105.1	35.5	27.2	38	27.3	77.1	23.8	55	34	29.9	47	52.7	42.5	38.8	55.7	35.5	50	84.2	46.7	37.6	25.9	34.7	70.4	40.9	17.9	15.9	17.2	14	34.3	9.5	31.5	54.1	49.5	65.8	28.5	12.5	15.3
2000	100	100	100	100	161.7	100	100	100	100	100	100	100	100	78.4	83.7	77.1	84.8	217.1	98.7	76.8	124.8	110.1	87.8	96	57.9	117.6	110.4	109.1	103.8	72.5	110.1	61.8	105.9	120.6	91	61	27.5	26.9	25.4	25	67.5	22.7	60.7	89.7	125	136.7	32.8	27.5	33.6
[truncated: 10 more columns]

## Sheet: 5f-PSLB
CD4	CD81	ADAM10	BST2	TSG101
100	85.14	272.19		62.18
100	88.46	180.85	88.57	86.93
100		253.32
100	94.46	148.96	95.39
100	60.14		54.24
100	31.86			57.55
100	93.73		85.34	70.99
100	93.48	365.16	115	80.11
