# Supplementary material for: T-cell trans-synaptic vesicles are distinct and carry greater effector content than constitutive extracellular vesicles
Source: Nat Commun. 2022 Jun 16;13:3460. doi: 10.1038/s41467-022-31160-3 (PMC9203538; doi:10.1038/s41467-022-31160-3)
Supplement: Supplementary file 9 — Source Data [file 41467_2022_31160_MOESM9_ESM.zip › Source Data/Fig 6c-f Source Data.xlsx]

## Sheet: CD4 tSV
1	protein modifying enzyme (PC00260)	20	0.082	0.092
2	transporter (PC00227)	3	0.012	0.014
3	scaffold/adaptor protein (PC00226)	10	0.041	0.046
4	membrane traffic protein (PC00150)	8	0.033	0.037
5	chaperone (PC00072)	11	0.045	0.051
6	DNA metabolism protein (PC00009)	12	0.049	0.055
7	protein-binding activity modulator (PC00095)	7	0.029	0.032
8	transfer/carrier protein (PC00219)	1	0.004	0.005
9	defense/immunity protein (PC00090)	1	0.004	0.005
10	RNA metabolism protein (PC00031)	28	0.114	0.129
11	calcium-binding protein (PC00060)	5	0.02	0.023
12	cytoskeletal protein (PC00085)	17	0.069	0.078
13	gene-specific transcriptional regulator (PC00264)	3	0.012	0.014
14	translational protein (PC00263)	61	0.249	0.281
15	metabolite interconversion enzyme (PC00262)	21	0.086	0.097
16	chromatin/chromatin-binding, or -regulatory protein (PC00077)	9	0.037	0.041

## Sheet: CTL tSV
1	protein modifying enzyme (PC00260)	23	0.099	0.111
2	transporter (PC00227)	4	0.017	0.019
3	scaffold/adaptor protein (PC00226)	10	0.043	0.048
4	membrane traffic protein (PC00150)	10	0.043	0.048
5	chaperone (PC00072)	10	0.043	0.048
6	DNA metabolism protein (PC00009)	8	0.034	0.038
7	protein-binding activity modulator (PC00095)	11	0.047	0.053
8	transfer/carrier protein (PC00219)	3	0.013	0.014
9	defense/immunity protein (PC00090)	4	0.017	0.019
10	RNA metabolism protein (PC00031)	22	0.095	0.106
11	calcium-binding protein (PC00060)	5	0.022	0.024
12	cytoskeletal protein (PC00085)	16	0.069	0.077
13	extracellular matrix protein (PC00102)	1	0.004	0.005
14	gene-specific transcriptional regulator (PC00264)	2	0.009	0.01
15	translational protein (PC00263)	48	0.207	0.231
16	metabolite interconversion enzyme (PC00262)	20	0.086	0.096
17	chromatin/chromatin-binding, or -regulatory protein (PC00077)	11	0.047	0.053

## Sheet: CD4 EVs
1	extracellular matrix protein (PC00102)	1	0.002	0.002
2	cytoskeletal protein (PC00085)	39	0.078	0.091
3	transporter (PC00227)	16	0.032	0.037
4	scaffold/adaptor protein (PC00226)	13	0.026	0.03
5	DNA metabolism protein (PC00009)	7	0.014	0.016
6	cell adhesion molecule (PC00069)	2	0.004	0.005
7	intercellular signal molecule (PC00207)	3	0.006	0.007
8	protein-binding activity modulator (PC00095)	23	0.046	0.053
9	RNA metabolism protein (PC00031)	46	0.092	0.107
10	calcium-binding protein (PC00060)	4	0.008	0.009
11	gene-specific transcriptional regulator (PC00264)	8	0.016	0.019
12	defense/immunity protein (PC00090)	10	0.02	0.023
13	translational protein (PC00263)	56	0.112	0.13
14	metabolite interconversion enzyme (PC00262)	84	0.168	0.195
15	protein modifying enzyme (PC00260)	56	0.112	0.13
16	chromatin/chromatin-binding, or -regulatory protein (PC00077)	12	0.024	0.028
17	transfer/carrier protein (PC00219)	7	0.014	0.016
18	membrane traffic protein (PC00150)	10	0.02	0.023
19	chaperone (PC00072)	28	0.056	0.065
20	storage protein (PC00210)	2	0.004	0.005
21	transmembrane signal receptor (PC00197)	3	0.006	0.007

## Sheet: CTL EVs
1	protein modifying enzyme (PC00260)	6	0.081	0.09
2	transporter (PC00227)	1	0.014	0.015
3	scaffold/adaptor protein (PC00226)	3	0.041	0.045
4	membrane traffic protein (PC00150)	2	0.027	0.03
5	chaperone (PC00072)	5	0.068	0.075
6	protein-binding activity modulator (PC00095)	11	0.149	0.164
7	transfer/carrier protein (PC00219)	2	0.027	0.03
8	transmembrane signal receptor (PC00197)	1	0.014	0.015
9	defense/immunity protein (PC00090)	10	0.135	0.149
10	RNA metabolism protein (PC00031)	2	0.027	0.03
11	calcium-binding protein (PC00060)	3	0.041	0.045
12	cytoskeletal protein (PC00085)	9	0.122	0.134
13	extracellular matrix protein (PC00102)	1	0.014	0.015
14	translational protein (PC00263)	2	0.027	0.03
15	metabolite interconversion enzyme (PC00262)	7	0.095	0.104
16	chromatin/chromatin-binding, or -regulatory protein (PC00077)	2	0.027	0.03
