# Supplementary material for: T-cell trans-synaptic vesicles are distinct and carry greater effector content than constitutive extracellular vesicles
Source: Nat Commun. 2022 Jun 16;13:3460. doi: 10.1038/s41467-022-31160-3 (PMC9203538; doi:10.1038/s41467-022-31160-3)
Supplement: Supplementary file 9 — Source Data [file 41467_2022_31160_MOESM9_ESM.zip › Source Data/Fig 6g-j Source Data.xlsx]

## Sheet: Fig S6d
Protein names	Gene names	CD4 tSV	CD8 tSV	CD4 Evs	CD8 Evs
Disintegrin and metalloproteinase domain-containing protein 10	ADAM10	0	0	4.04145e+07	45290525
Tumor necrosis factor receptor superfamily member 5	CD40	19551000	55293700	0	0
Histone H3;Histone H3.3;Histone H3.1t;Histone H3.3C	H3F3B;H3F3A;HIST3H3;H3F3C	0	0	0	0
Galectin-3-binding protein	LGALS3BP	0	0	2.93483e+08	6.36181e+07
Ribonuclease 4	RNASE4	0	0	0	6.06147e+06

## Sheet: Fig S6e
Protein names	Gene names	CD4 tSV	CD8 tSV	CD4 EVs	CD8 EVs
Citron Rho-interacting kinase	CIT	0	0	3.92134e+06	0
DNA (cytosine-5)-methyltransferase 1	DNMT1	81639015	3.12391e+07	0	0
Growth factor receptor-bound protein 2	GRB2	2.06268e+07	14796155	1.39163e+09	1.25854e+07
Glycogen synthase kinase-3 beta	GSK3B	7405569	15174205	0	0
Heme-binding protein 1	HEBP1	0	0	1.63072e+07	0
Prohibitin	PHB	0	0	0	0
Serpin B5	SERPINB5	0	0	0	0
Mothers against decapentaplegic homolog 4;Mothers against decapentaplegic homolog	SMAD4	8636839	1.22644e+07	0	0

## Sheet: S6f Heatmap tSV
Protein names	Gene names	CD4 tSV	CD8 tSV	LOG(CD4 tSV)	LOG(CD8 tSV)
Actin, cytoplasmic 2;Actin, cytoplasmic 2, N-terminally processed;Actin, cytoplasmic 1;Actin, cytoplasmic 1, N-terminally processed	ACTG1;ACTB	1.28645e+10	10352365000	10.1094	10.015
Alpha-actinin-4	ACTN4	6.55291e+08	7.51468e+08	8.81643	8.87591
Actin-related protein 2	ACTR2	2.09159e+08	3.77485e+08	8.32048	8.5769
Actin-related protein 3	ACTR3	6.98335e+08	6.68264e+08	8.84406	8.82495
Neuroblast differentiation-associated protein AHNAK	AHNAK	1.52125e+09	1.5869e+09	9.1822	9.20055
Fructose-bisphosphate aldolase A;Fructose-bisphosphate aldolase	ALDOA	8.48624e+08	1.83853e+09	8.92872	9.26447
Fructose-bisphosphate aldolase C;Fructose-bisphosphate aldolase	ALDOC	2.27305e+08	3.64008e+08	8.35661	8.56111
Acidic leucine-rich nuclear phosphoprotein 32 family member A	ANP32A	3.23504e+08	4.40129e+08	8.50988	8.64358
Acidic leucine-rich nuclear phosphoprotein 32 family member B	ANP32B	2.47064e+08	4.17943e+08	8.39281	8.62112
Annexin A2;Annexin;Putative annexin A2-like protein	ANXA2;ANXA2P2	1.04127e+09	1.02613e+09	9.01756	9.0112
Annexin A5;Annexin	ANXA5	2.83073e+08	2.88184e+08	8.4519	8.45967
Annexin A6;Annexin	ANXA6	1.84717e+09	1.86344e+09	9.26651	9.27032
ADP-ribosylation factor 3	ARF3	2.3853e+08	5.34204e+08	8.37754	8.72771
Rho GDP-dissociation inhibitor 1	ARHGDIA	3.70844e+08	657977700	8.56919	8.81821
Rho GDP-dissociation inhibitor 2	ARHGDIB	1.56715e+09	2.02574e+09	9.19511	9.30658
	ARPC1B	3.75773e+08	341245375	8.57493	8.53307
Actin-related protein 2/3 complex subunit 2	ARPC2	3.95461e+08	3.70395e+08	8.5971	8.56866
Adenylyl cyclase-associated protein 1	CAP1	1.19344e+09	1.25429e+09	9.0768	9.0984
Macrophage-capping protein	CAPG	2.73242e+08	8.26016e+08	8.43655	8.91699
F-actin-capping protein subunit alpha-1	CAPZA1	2.18744e+08	3.38736e+08	8.33994	8.52986
F-actin-capping protein subunit beta	CAPZB	4.82049e+08	2.03781e+08	8.68309	8.30916
T-complex protein 1 subunit delta	CCT4	3.12245e+08	2.69598e+08	8.4945	8.43072
T-complex protein 1 subunit theta	CCT8	4.03263e+08	3.67182e+08	8.60559	8.56488
Cofilin-1	CFL1	1.07798e+09	1.34067e+09	9.03261	9.12732
Chloride intracellular channel protein 1	CLIC1	4.17446e+08	4.99173e+08	8.6206	8.69825
Clathrin heavy chain;Clathrin heavy chain 1	CLTC	5.75428e+08	423874707	8.75999	8.62724
Coatomer subunit alpha;Xenin;Proxenin	COPA	1.86139e+08	4.85503e+08	8.26984	8.68619
Coronin-1A;Coronin	CORO1A	2.32367e+09	3.78057e+09	9.36618	9.57756
Coactosin-like protein	COTL1	2.66269e+08	5.86193e+08	8.42532	8.76804
Probable ATP-dependent RNA helicase DDX17	DDX17	5.07349e+08	441601035	8.70531	8.64503
Spliceosome RNA helicase DDX39B	DDX39B	4.50717e+08	4.54293e+08	8.6539	8.65734
Cytoplasmic dynein 1 heavy chain 1	DYNC1H1	3.77616e+08	3.39515e+08	8.57705	8.53086
Elongation factor 1-alpha 1;Putative elongation factor 1-alpha-like 3;Elongation factor 1-alpha	EEF1A1;EEF1A1P5	3.28996e+09	4.05059e+09	9.51719	9.60752
Elongation factor 1-gamma	EEF1G	3.17763e+08	2.91637e+08	8.5021	8.46484
Elongation factor 2	EEF2	1.45529e+09	2.04623e+09	9.16295	9.31095
Eukaryotic initiation factor 4A-I	EIF4A1	6.23519e+08	643311500	8.79485	8.80842
Eukaryotic translation initiation factor 5A-1;Eukaryotic translation initiation factor 5A;Eukaryotic translation initiation factor 5A-1-like;Eukaryotic translation initiation factor 5A-2	EIF5A;EIF5AL1;EIF5A2	7.05831e+08	7.76235e+08	8.8487	8.88999
Alpha-enolase	ENO1	4.01351e+09	7.5189e+09	9.60352	9.87615
Ena/VASP-like protein	EVL	2.62143e+08	3.25682e+08	8.41854	8.51279
Ezrin	EZR	1.93315e+08	3.31715e+08	8.28626	8.52077
Fatty acid synthase;[Acyl-carrier-protein] S-acetyltransferase;[Acyl-carrier-protein] S-malonyltransferase;3-oxoacyl-[acyl-carrier-protein] synthase;3-oxoacyl-[acyl-carrier-protein] reductase;3-hydroxyacyl-[acyl-carrier-protein] dehydratase;Enoyl-[acyl-carrier-protein] reductase;Oleoyl-[acyl-carrier-protein] hydrolase	FASN	2.02804e+08	7.64825e+08	8.30708	8.88356
Filamin-A	FLNA	2.49194e+09	2.35763e+09	9.39654	9.37248
Glyceraldehyde-3-phosphate dehydrogenase	GAPDH	8.7974e+08	856999900	8.94435	8.93298
Rab GDP dissociation inhibitor beta	GDI2	3.69184e+08	5.0448e+08	8.56724	8.70284
Guanine nucleotide-binding protein subunit beta-2-like 1;Guanine nucleotide-binding protein subunit beta-2-like 1, N-terminally processed	GNB2L1	6.32496e+08	3.82067e+08	8.80106	8.58214
Glucose-6-phosphate isomerase	GPI	8.96783e+08	1597795650	8.95269	9.20352
Granzyme A	GZMA	2.30455e+08	637230500	8.36259	8.8043
Histone H2A.J;Histone H2A;Histone H2A type 1-J;Histone H2A type 1-H;Histone H2A type 1-D;Histone H2A type 1	H2AFJ;HIST1H2AJ;HIST1H2AH;HIST1H2AD;HIST1H2AG	1.83119e+08	1748311500	8.26273	9.24262
Hematopoietic lineage cell-specific protein	HCLS1	2.62894e+08	4.52289e+08	8.41978	8.65542
Histone H1.5	HIST1H1B	1.61912e+09	2.11156e+09	9.20928	9.3246
Histone H1.4	HIST1H1E	2.68885e+09	3.43675e+09	9.42957	9.53615
High mobility group protein B1	HMGB1	7.36035e+08	1.3048e+09	8.8669	9.11554
High mobility group protein B2	HMGB2	8.28863e+08	1621339500	8.91848	9.20987
Non-histone chromosomal protein HMG-17	HMGN2	800652600	77151999	8.90344	7.88735
Heterogeneous nuclear ribonucleoprotein A1;Heterogeneous nuclear ribonucleoprotein A1, N-terminally processed;Heterogeneous nuclear ribonucleoprotein A1-like 2	HNRNPA1;HNRNPA1L2	1.12688e+09	6.9663e+08	9.05188	8.843
Heterogeneous nuclear ribonucleoproteins A2/B1	HNRNPA2B1	6.95117e+08	6.69588e+08	8.84206	8.82581
Heterogeneous nuclear ribonucleoprotein A3	HNRNPA3	407859100	4.24869e+08	8.61051	8.62825
Heterogeneous nuclear ribonucleoprotein D0	HNRNPD	4.18241e+08	5.00016e+08	8.62143	8.69898
Heterogeneous nuclear ribonucleoprotein K	HNRNPK	9.38575e+08	6.39763e+08	8.97247	8.80602
Heterogeneous nuclear ribonucleoprotein L	HNRNPL	665366000	4.39826e+08	8.82306	8.64328
Heterogeneous nuclear ribonucleoprotein U	HNRNPU	6.87164e+08	2.3952e+08	8.83706	8.37934
Heat shock protein HSP 90-alpha	HSP90AA1	9.33508e+08	1.07419e+09	8.97012	9.03108
Heat shock protein HSP 90-beta	HSP90AB1	4.02843e+09	3.34438e+09	9.60514	9.52432
Heat shock 70 kDa protein 1B;Heat shock 70 kDa protein 1A	HSPA1B;HSPA1A	4.41024e+08	291428424	8.64446	8.46453
Heat shock 70 kDa protein 6;Putative heat shock 70 kDa protein 7	HSPA6;HSPA7	3.87506e+08	5.24621e+08	8.58828	8.71985
Heat shock cognate 71 kDa protein	HSPA8	2.77423e+09	2.32064e+09	9.44314	9.36561
Interleukin enhancer-binding factor 3	ILF3	4.29241e+08	233496924	8.6327	8.36828
Ras GTPase-activating-like protein IQGAP1	IQGAP1	8.9558e+08	322524180	8.9521	8.50856
Far upstream element-binding protein 2	KHSRP	2.54387e+08	2.33893e+08	8.40549	8.36902
Plastin-2	LCP1	1.7949e+09	4.02567e+09	9.25404	9.60484
L-lactate dehydrogenase A chain	LDHA	2.94378e+09	3.06867e+09	9.46891	9.48695
L-lactate dehydrogenase B chain;L-lactate dehydrogenase	LDHB	1.09748e+09	2.18071e+09	9.04039	9.3386
Lymphocyte-specific protein 1	LSP1	3.04035e+08	3.47288e+08	8.48292	8.54069
Moesin	MSN	7.58789e+08	1.59379e+09	8.88012	9.20243
Myosin-9	MYH9	3.24125e+08	8.21272e+08	8.51071	8.91449
Nucleolin	NCL	1.16201e+09	7.78566e+08	9.06521	8.8913
Nucleoside diphosphate kinase;Nucleoside diphosphate kinase B	NME1-NME2;NME2;NME1	3.35751e+08	353072350	8.52602	8.54786
Non-POU domain-containing octamer-binding protein	NONO	8.56869e+08	6.59004e+08	8.93291	8.81889
Nucleophosmin	NPM1	1.35016e+09	2.19293e+08	9.13039	8.34103
Proliferation-associated protein 2G4	PA2G4	5.98339e+08	7.35351e+08	8.77695	8.86649
Poly [ADP-ribose] polymerase 1	PARP1	5.86183e+08	4.58878e+08	8.76803	8.6617
Proliferating cell nuclear antigen	PCNA	5.18367e+08	583214650	8.71464	8.76583
Phosphatidylethanolamine-binding protein 1;Hippocampal cholinergic neurostimulating peptide	PEBP1	1.97524e+08	3.10319e+08	8.29562	8.49181
Profilin-1	PFN1	1.64492e+09	2.77459e+09	9.21614	9.4432
Phosphoglycerate mutase 1	PGAM1	4.31489e+08	1.23558e+09	8.63497	9.09187
Phosphoglycerate kinase 1	PGK1	2.43587e+09	3.69237e+09	9.38665	9.56731
Pyruvate kinase PKM;Pyruvate kinase	PKM	3.33307e+09	4.12986e+09	9.52284	9.61594
Plectin	PLEC	7.92694e+08	1.54748e+08	8.89911	8.18962
Peptidyl-prolyl cis-trans isomerase A;Peptidyl-prolyl cis-trans isomerase A, N-terminally processed;Peptidyl-prolyl cis-trans isomerase	PPIA	1.05238e+09	1.91706e+09	9.02217	9.28264
Peroxiredoxin-1	PRDX1	515542300	442577550	8.71226	8.64599
Peroxiredoxin-2	PRDX2	3.11604e+08	3.35819e+08	8.4936	8.52611
DNA-dependent protein kinase catalytic subunit	PRKDC	9.37858e+08	7.7995e+08	8.97214	8.89207
Pre-mRNA-processing-splicing factor 8	PRPF8	2.96113e+08	2.33608e+08	8.47146	8.36849
26S proteasome non-ATPase regulatory subunit 2	PSMD2	2.42115e+08	3.10162e+08	8.38402	8.49159
Prothymosin alpha;Prothymosin alpha, N-terminally processed;Thymosin alpha-1	PTMA	119957500	910947750	8.07903	8.95949
GTP-binding nuclear protein Ran	RAN	5.73471e+08	5.41833e+08	8.75851	8.73387
ATP-dependent DNA helicase Q1	RECQL	1.90918e+08	339172746	8.28085	8.53042
60S ribosomal protein L5	RPL5	4.58542e+08	4.23915e+08	8.66138	8.62728
60S ribosomal protein L6	RPL6	2.76705e+08	2.28028e+08	8.44202	8.35799
60S ribosomal protein L8	RPL8	3.33742e+08	239085254	8.52341	8.37855
60S acidic ribosomal protein P0;60S acidic ribosomal protein P0-like	RPLP0;RPLP0P6	4.55183e+08	1.39458e+08	8.65819	8.14444
40S ribosomal protein S3	RPS3	5.12454e+08	2.77192e+08	8.70965	8.44278
40S ribosomal protein SA	RPSA	4.10501e+08	467151686	8.61331	8.66946
Protein S100-A4	S100A4	2.72575e+08	3.94047e+08	8.43549	8.59555
Deoxynucleoside triphosphate triphosphohydrolase SAMHD1	SAMHD1	5.14122e+08	5.5271e+08	8.71107	8.7425
Protein SET	SET	2.60063e+08	4.82754e+08	8.41508	8.68373
Splicing factor, proline- and glutamine-rich	SFPQ	1.28377e+09	8.54726e+08	9.10849	8.93183
U5 small nuclear ribonucleoprotein 200 kDa helicase	SNRNP200	2.16739e+08	4.61091e+08	8.33594	8.66379
Spectrin alpha chain, non-erythrocytic 1	SPTAN1	5.89408e+08	108611565	8.77042	8.03588
Spectrin beta chain, non-erythrocytic 1	SPTBN1	6.44733e+08	3.08778e+08	8.80938	8.48965
Serine/arginine-rich splicing factor 1	SRSF1	2.67073e+08	332697050	8.42663	8.52205
Signal transducer and activator of transcription 1-alpha/beta;Signal transducer and activator of transcription	STAT1	4.14358e+08	451009985	8.61738	8.65419
Stress-induced-phosphoprotein 1	STIP1	5.5341e+08	454190035	8.74305	8.65724
Transketolase	TKT	948100200	1074265750	8.97685	9.03111
Talin-1	TLN1	9.94902e+08	1.5872e+09	8.99778	9.20063
Thymosin beta-4;Hematopoietic system regulatory peptide	TMSB4X	2.42603e+08	1.74804e+09	8.3849	9.24255
Triosephosphate isomerase	TPI1	1.27703e+09	2.26262e+09	9.1062	9.35461
Tubulin alpha-1B chain	TUBA1B	1.71653e+09	1.66033e+09	9.23465	9.2202
Tubulin beta chain	TUBB	5.80005e+08	3.17419e+08	8.76343	8.50163
Tubulin beta-4B chain	TUBB4B	1.26483e+09	1.07961e+09	9.10203	9.03327
Tubulin beta-8 chain	TUBB8	5.15272e+08	4.40512e+08	8.71204	8.64396
Ubiquitin-like modifier-activating enzyme 1	UBA1	5.01571e+08	5.35004e+08	8.70033	8.72836
Polyubiquitin-C;Ubiquitin;Ubiquitin-60S ribosomal protein L40;Ubiquitin;60S ribosomal protein L40;Polyubiquitin-B;Ubiquitin	UBC;UBB;RPS27A;UBA52	2.66514e+08	3.51788e+08	8.42572	8.54628
Transitional endoplasmic reticulum ATPase	VCP	6.82514e+08	5.56929e+08	8.83411	8.7458
Vimentin	VIM	2.35509e+09	2556197150	9.37201	9.40759
WD repeat-containing protein 1	WDR1	7.98122e+08	5.52442e+08	8.90207	8.74229
X-ray repair cross-complementing protein 5	XRCC5	9.98894e+08	706842000	8.99952	8.84932
X-ray repair cross-complementing protein 6	XRCC6	6.84256e+08	8.16988e+08	8.83522	8.91222
Nuclease-sensitive element-binding protein 1	YBX1	3.94194e+08	1.62911e+08	8.59571	8.21195

## Sheet: S6f Heapmap EVs
Protein names	Gene names	CD4 EVs	CD8 EVs	LOG(CD4 EVs)	LOG(CD8 EVs)
Alpha-2-macroglobulin	A2M	6.93615e+09	5887395000	9.84112	9.76992
Actin, alpha cardiac muscle 1;Actin, gamma-enteric smooth muscle;Actin, aortic smooth muscle;Actin, alpha skeletal muscle	ACTC1;ACTG2;ACTA2;ACTA1	1.04367e+09	1223153600	9.01856	9.08748
Actin, cytoplasmic 2;Actin, cytoplasmic 2, N-terminally processed;Actin, cytoplasmic 1;Actin, cytoplasmic 1, N-terminally processed	ACTG1;ACTB	1.76193e+10	1.53787e+10	10.246	10.1869
Alpha-actinin-4	ACTN4	9388979770	1.45048e+09	9.97262	9.16151
Actin-related protein 2	ACTR2	667135000	259913600	8.82421	8.41483
Actin-related protein 3	ACTR3	1.30933e+09	6.46823e+08	9.11705	8.81079
Serum albumin	ALB	2.42411e+10	7.6887e+09	10.3846	9.88585
Fructose-bisphosphate aldolase A;Fructose-bisphosphate aldolase	ALDOA	2.15697e+10	1.17238e+09	10.3338	9.06907
Annexin A2;Annexin;Putative annexin A2-like protein	ANXA2;ANXA2P2	3.14294e+09	9.51805e+08	9.49734	8.97855
Annexin A5;Annexin	ANXA5	8.86026e+08	330434650	8.94745	8.51909
Annexin A6;Annexin	ANXA6	2.04413e+09	9.23516e+08	9.31051	8.96544
Apolipoprotein A-I;Proapolipoprotein A-I;Truncated apolipoprotein A-I	APOA1	1.09661e+09	890592600	9.04005	8.94968
Apolipoprotein B-100;Apolipoprotein B-48	APOB	1.0064e+09	6.45932e+08	9.00277	8.81019
ADP-ribosylation factor 3	ARF3	1.0779e+09	3.08775e+08	9.03258	8.48964
Rho GDP-dissociation inhibitor 1	ARHGDIA	4.33582e+09	602291500	9.63707	8.77981
Rho GDP-dissociation inhibitor 2	ARHGDIB	3.36415e+09	1.03202e+09	9.52688	9.01369
Actin-related protein 2/3 complex subunit 2	ARPC2	1997800000	4.55674e+08	9.30055	8.65865
Sodium/potassium-transporting ATPase subunit alpha-1	ATP1A1	9.21062e+08	3.80906e+08	8.96429	8.58082
Beta-2-microglobulin;Beta-2-microglobulin form pI 5.3	B2M	2.61186e+09	1.22469e+09	9.41695	9.08803
Complement C3;Complement C3 beta chain;C3-beta-c;Complement C3 alpha chain;C3a anaphylatoxin;Acylation stimulating protein;Complement C3b alpha chain;Complement C3c alpha chain fragment 1;Complement C3dg fragment;Complement C3g fragment;Complement C3d fragment;Complement C3f fragment;Complement C3c alpha chain fragment 2	C3	4701635350	3.34191e+09	9.67225	9.52399
Complement C4-B;Complement C4 beta chain;Complement C4-B alpha chain;C4a anaphylatoxin;C4b-B;C4d-B;Complement C4 gamma chain	C4B	2490470000	1416302020	9.39628	9.15116
Calreticulin	CALR	1364522600	3.8775e+08	9.13498	8.58855
Adenylyl cyclase-associated protein 1	CAP1	5.06348e+09	3.38054e+08	9.70445	8.52899
Macrophage-capping protein	CAPG	9.47329e+08	525697000	8.9765	8.72074
F-actin-capping protein subunit alpha-1	CAPZA1	3.76666e+09	298210725	9.57596	8.47452
T-complex protein 1 subunit epsilon	CCT5	652134300	210482000	8.81434	8.32321
Cell division control protein 42 homolog	CDC42	7.56509e+08	2.37268e+08	8.87881	8.37524
Complement factor B;Complement factor B Ba fragment;Complement factor B Bb fragment	CFB	859867000	4.7348e+08	8.93443	8.6753
Cofilin-1	CFL1	4.49666e+09	7.54903e+08	9.65289	8.87789
Chloride intracellular channel protein 1	CLIC1	1489913425	5.69382e+08	9.17316	8.7554
Coronin-1A;Coronin	CORO1A	4987441175	1.15713e+09	9.69788	9.06338
Coactosin-like protein	COTL1	2.82007e+09	449097700	9.45026	8.65234
Ceruloplasmin	CP	673040687	897224000	8.82804	8.9529
Dipeptidyl peptidase 4;Dipeptidyl peptidase 4 membrane form;Dipeptidyl peptidase 4 soluble form	DPP4	6.26536e+08	7.43561e+08	8.79695	8.87132
Elongation factor 1-alpha 1;Putative elongation factor 1-alpha-like 3;Elongation factor 1-alpha	EEF1A1;EEF1A1P5	2.94003e+09	1.25553e+09	9.46835	9.09883
Elongation factor 2	EEF2	6.05989e+09	5.79411e+08	9.78246	8.76299
Alpha-enolase	ENO1	4.84635e+10	3.7957e+09	10.6854	9.57929
Ena/VASP-like protein	EVL	1.25124e+09	392247000	9.09734	8.59356
Ezrin	EZR	3410856010	829686630	9.53286	8.91891
Peptidyl-prolyl cis-trans isomerase FKBP1A;Peptidyl-prolyl cis-trans isomerase	FKBP1A	2.79346e+09	2.75497e+08	9.44614	8.44012
Filamin-A	FLNA	1.13314e+10	1.0378e+09	10.0543	9.01611
Glyceraldehyde-3-phosphate dehydrogenase	GAPDH	3.92939e+09	4.27353e+08	9.59433	8.63079
Rab GDP dissociation inhibitor beta	GDI2	1.08704e+10	5.75413e+08	10.0362	8.75998
Guanine nucleotide-binding protein G(i) subunit alpha-2	GNAI2	1.0461e+09	478564080	9.01957	8.67994
Glucose-6-phosphate isomerase	GPI	1.62955e+10	1.16428e+09	10.2121	9.06606
Glutathione reductase, mitochondrial	GSR	1316720000	205424300	9.11949	8.31265
Histone H2B;Histone H2B type 1-L;Histone H2B type 1-M;Histone H2B type 1-N;Histone H2B type 1-H;Histone H2B type 2-F;Histone H2B type 1-C/E/F/G/I;Histone H2B type 1-D	HIST1H2BN;HIST1H2BL;HIST1H2BM;HIST1H2BH;HIST2H2BF;HIST1H2BC;HIST1H2BD	6908222275	276902500	9.83937	8.44233
Histone H3.2	HIST2H3A	6.40375e+09	3.96281e+08	9.80643	8.598
	HLA-A	1.5471e+09	6.75942e+08	9.18952	8.82991
HLA class I histocompatibility antigen, A-3 alpha chain	HLA-A	7.32419e+08	6.80221e+08	8.86476	8.83265
	HLA-B	1.7208e+09	6.42685e+08	9.23573	8.808
High mobility group protein B1	HMGB1	5.0748e+09	4.68388e+08	9.70542	8.67061
High mobility group protein B2	HMGB2	5255583980	670139960	9.72062	8.82617
Heterogeneous nuclear ribonucleoproteins A2/B1	HNRNPA2B1	2.04364e+09	2.92812e+08	9.31041	8.46659
Haptoglobin;Haptoglobin alpha chain;Haptoglobin beta chain	HP	3962060000	3.28343e+09	9.59792	9.51633
Hemopexin	HPX	1.01293e+09	6.59121e+08	9.00558	8.81897
Heat shock protein HSP 90-alpha	HSP90AA1	6.33455e+09	4.04549e+08	9.80172	8.60697
Heat shock protein HSP 90-beta	HSP90AB1	1.07647e+10	1.09249e+09	10.032	9.03842
78 kDa glucose-regulated protein	HSPA5	9.52424e+08	2.11805e+08	8.97883	8.32594
Heat shock 70 kDa protein 6;Putative heat shock 70 kDa protein 7	HSPA6;HSPA7	1.24487e+09	272382675	9.09513	8.43518
Heat shock cognate 71 kDa protein	HSPA8	7.52318e+09	8.80099e+08	9.8764	8.94453
Interferon-induced transmembrane protein 1	IFITM1	1685250000	826571400	9.22666	8.91728
Ig alpha-1 chain C region	IGHA1	1.76992e+09	2.60257e+09	9.24795	9.4154
Ig gamma-1 chain C region	IGHG1	2.42916e+09	1691823150	9.38546	9.22835
Ig mu chain C region	IGHM	8.65334e+08	5.46253e+08	8.93718	8.73739
Ig kappa chain C region	IGKC	1.41943e+09	2.39575e+09	9.15212	9.37944
Ras GTPase-activating-like protein IQGAP1	IQGAP1	4633498000	7.61915e+08	9.66591	8.88191
Integrin alpha-L	ITGAL	7.88394e+08	747324500	8.89674	8.87351
Integrin beta-2;Integrin beta	ITGB2	7.70282e+08	867469200	8.88665	8.93825
Inter-alpha-trypsin inhibitor heavy chain H1	ITIH1	7.81279e+08	396994700	8.89281	8.59878
Inter-alpha-trypsin inhibitor heavy chain H2	ITIH2	1057796000	4.46787e+08	9.0244	8.6501
Keratin, type II cytoskeletal 1	KRT1	3.42154e+09	8.24971e+09	9.53422	9.91644
Keratin, type II cytoskeletal 2 epidermal	KRT2	9.72837e+08	2.91231e+09	8.98804	9.46424
Keratin, type I cytoskeletal 9	KRT9	1802619250	4.95386e+09	9.2559	9.69494
Tyrosine-protein kinase Lck;Non-specific protein-tyrosine kinase	LCK	6.26425e+08	5.49731e+08	8.79687	8.74015
Plastin-2	LCP1	30705565575	4.09651e+09	10.4872	9.61241
L-lactate dehydrogenase A chain	LDHA	4.37019e+10	2320093000	10.6405	9.36551
L-lactate dehydrogenase B chain;L-lactate dehydrogenase	LDHB	1.72966e+10	1.15728e+09	10.238	9.06344
Galectin-1	LGALS1	2.14213e+09	2.92086e+08	9.33085	8.46551
Dual specificity mitogen-activated protein kinase kinase 1	MAP2K1	963817000	7.88404e+08	8.98399	8.89675
Malate dehydrogenase, cytoplasmic;Malate dehydrogenase	MDH1	5.4707e+09	3.81061e+08	9.73804	8.58099
Moesin	MSN	14573871750	5.36627e+09	10.1636	9.72967
Major vault protein	MVP	1.60976e+09	4.46528e+08	9.20676	8.64985
Myosin-9	MYH9	4.36051e+09	1.2188e+09	9.63954	9.08593
Unconventional myosin-Ig;Minor histocompatibility antigen HA-2	MYO1G	1.00012e+09	9.76851e+08	9.00005	8.98983
Nucleolin	NCL	3.83708e+09	248331700	9.584	8.39503
Nucleoside diphosphate kinase;Nucleoside diphosphate kinase B	NME1-NME2;NME2;NME1	8.37392e+09	3.23222e+08	9.92293	8.5095
Nucleophosmin	NPM1	3.28226e+09	236634500	9.51617	8.37408
Alpha-1-acid glycoprotein 1	ORM1	782237000	7.5225e+08	8.89334	8.87636
Phosphatidylethanolamine-binding protein 1;Hippocampal cholinergic neurostimulating peptide	PEBP1	4740328000	2.69029e+08	9.67581	8.4298
Profilin-1	PFN1	1.23154e+10	1104333000	10.0904	9.0431
Phosphoglycerate mutase 1	PGAM1	3.99496e+09	3.04015e+08	9.60151	8.48289
Phosphoglycerate kinase 1	PGK1	3.6411e+10	1.31557e+09	10.5612	9.11911
Pyruvate kinase PKM;Pyruvate kinase	PKM	18045415675	1.04168e+09	10.2564	9.01773
Purine nucleoside phosphorylase	PNP	1.68143e+09	275523805	9.22568	8.44016
Peptidyl-prolyl cis-trans isomerase A;Peptidyl-prolyl cis-trans isomerase A, N-terminally processed;Peptidyl-prolyl cis-trans isomerase	PPIA	8868643300	6.52508e+08	9.94786	8.81459
Peptidyl-prolyl cis-trans isomerase B	PPIB	1344007000	2.01223e+08	9.1284	8.30368
Peroxiredoxin-1	PRDX1	7.1239e+09	3.71703e+08	9.85272	8.5702
Peroxiredoxin-2	PRDX2	3.67052e+09	2.813e+08	9.56473	8.44917
Proteasome subunit beta type;Proteasome subunit beta type-8	PSM8;PSMB8	2.88017e+09	306742650	9.45942	8.48677
Proteasome subunit alpha type-1	PSMA1	2.33939e+09	204444500	9.3691	8.31058
Proteasome subunit alpha type;Proteasome subunit alpha type-2	PSMA2	2.52867e+09	279526000	9.40289	8.44642
Proteasome subunit alpha type-5	PSMA5	3.87384e+09	2.41804e+08	9.58814	8.38346
Proteasome subunit alpha type-6;Proteasome subunit alpha type	PSMA6	3.03284e+09	2.81793e+08	9.48185	8.44993
Proteasome subunit alpha type-7	PSMA7	2.73688e+09	2.59212e+08	9.43726	8.41366
Proteasome subunit beta type-1	PSMB1	2845458000	242859500	9.45415	8.38536
Proteasome subunit beta type-4	PSMB4	3.59394e+09	3.26663e+08	9.55557	8.5141
Proteasome subunit beta type;Proteasome subunit beta type-9	PSMB9	1112981000	2.05468e+08	9.04649	8.31274
Receptor-type tyrosine-protein phosphatase C	PTPRC	2.30701e+09	1.30261e+09	9.36305	9.11481
Ras-related C3 botulinum toxin substrate 2	RAC2	8.03585e+08	5.14433e+08	8.90503	8.71133
Alpha-1-antitrypsin;Short peptide from AAT	SERPINA1	6.15241e+09	5.79614e+09	9.78905	9.76314
Alpha-1-antichymotrypsin;Alpha-1-antichymotrypsin His-Pro-less	SERPINA3	1.65603e+09	1.27688e+09	9.21907	9.10615
Leukocyte elastase inhibitor	SERPINB1	2.44263e+09	2.63447e+08	9.38786	8.42069
Antithrombin-III	SERPINC1	885105000	7.59512e+08	8.94699	8.88053
Na(+)/H(+) exchange regulatory cofactor NHE-RF1	SLC9A3R1	1.05914e+09	499635100	9.02495	8.69865
Serotransferrin	TF	14580292250	9.52752e+09	10.1638	9.97898
Transketolase	TKT	1.30501e+10	596111790	10.1156	8.77533
Talin-1	TLN1	5.78753e+09	4.74515e+08	9.76249	8.67625
Triosephosphate isomerase	TPI1	1.54228e+10	1.96543e+09	10.1882	9.29346
Transthyretin	TTR	1577645000	799110000	9.19801	8.90261
Tubulin alpha-1B chain	TUBA1B	1.17181e+09	9.82913e+08	9.06886	8.99251
Tubulin beta-4B chain	TUBB4B	993840825	6.72471e+08	8.99732	8.82767
Polyubiquitin-C;Ubiquitin;Ubiquitin-60S ribosomal protein L40;Ubiquitin;60S ribosomal protein L40;Polyubiquitin-B;Ubiquitin	UBC;UBB;RPS27A;UBA52	5.25565e+09	359403000	9.72063	8.55558
UTP--glucose-1-phosphate uridylyltransferase	UGP2	2.31997e+09	213841550	9.36548	8.33009
Transitional endoplasmic reticulum ATPase	VCP	1.15937e+10	4.28103e+08	10.0642	8.63155
Vimentin	VIM	1.66666e+09	3.47708e+08	9.22185	8.54121
Tryptophan--tRNA ligase, cytoplasmic;T1-TrpRS;T2-TrpRS	WARS	7.48084e+09	215166900	9.87395	8.33278
WD repeat-containing protein 1	WDR1	2.82766e+09	1.03876e+09	9.45143	9.01651
14-3-3 protein zeta/delta	YWHAZ	2741334425	4.08286e+08	9.43796	8.61096

## Sheet: 6g TH tSV
Go category	Fold enrichment
supercoiled DNA binding (GO:0097100)	39.68
single-stranded 3'-5' DNA helicase activity (GO:1990518)	29.76
DNA/RNA helicase activity (GO:0033677)	29.76
proteasome-activating activity (GO:0036402)	26.45
small protein activating enzyme binding (GO:0044388)	23.81
peroxiredoxin activity (GO:0051920)	19.84
ubiquitin-like modifier activating enzyme activity (GO:0008641)	19.84
S100 protein binding (GO:0044548)	19.84
5'-deoxyribose-5-phosphate lyase activity (GO:0051575)	19.84
ubiquitin ligase inhibitor activity (GO:1990948)	17.64
threonine-type endopeptidase activity (GO:0004298)	17.01
7S RNA binding (GO:0008312)	17.01
ubiquitin-protein transferase inhibitor activity (GO:0055105)	15.87
3'-5' DNA helicase activity (GO:0043138)	14.88
MHC class II protein complex binding (GO:0023026)	14.01
DNA polymerase binding (GO:0070182)	13.23
protein folding chaperone (GO:0044183)	12.87
poly-pyrimidine tract binding (GO:0008187)	12.75
mRNA 5'-UTR binding (GO:0048027)	12.21
DNA replication origin binding (GO:0003688)	12.08

## Sheet: 6h CTL tSV
Go category	Fold enrichment
supercoiled DNA binding (GO:0097100)	45.56
ubiquitin activating enzyme activity (GO:0004839)	45.56
proteasome-activating activity (GO:0036402)	30.38
small protein activating enzyme binding (GO:0044388)	27.34
ubiquitin ligase inhibitor activity (GO:1990948)	25.31
ubiquitin-protein transferase inhibitor activity (GO:0055105)	22.78
peroxiredoxin activity (GO:0051920)	22.78
ubiquitin-like modifier activating enzyme activity (GO:0008641)	22.78
apolipoprotein receptor binding (GO:0034190)	22.78
S100 protein binding (GO:0044548)	19.53
sequence-specific mRNA binding (GO:1990825)	15.19
MHC class II protein complex binding (GO:0023026)	13.4
lipase inhibitor activity (GO:0055102)	12.66
protein folding chaperone (GO:0044183)	12.31
mRNA 5'-UTR binding (GO:0048027)	12.27
3'-5' DNA helicase activity (GO:0043138)	11.39
MHC protein complex binding (GO:0023023)	10.51
DNA polymerase binding (GO:0070182)	10.13
ubiquitin-protein transferase regulator activity (GO:0055106)	9.91
DNA replication origin binding (GO:0003688)	9.91

## Sheet: 6i TH EVs
Go category	Fold enrichment
purine-nucleoside phosphorylase activity (GO:0004731)	30.95
threonine-type endopeptidase activity (GO:0004298)	29.48
supercoiled DNA binding (GO:0097100)	24.76
oxidoreductase activity NAD(P) as acceptor (GO:0016668)	20.64
lactate dehydrogenase activity (GO:0004457)	20.64
phosphatidylcholine transfer activity (GO:0120019)	20.64
peroxiredoxin activity (GO:0051920)	20.64
protein-disulfide reductase (NAD(P)) activity (GO:0047134)	18.76
ubiquitin ligase inhibitor activity (GO:1990948)	18.34
intramolecular oxidoreductase activity (GO:0016861)	18.34
acetyl-CoA C-acyltransferase activity (GO:0003988)	17.69
amidine-lyase activity (GO:0016842)	17.69
threonine-type peptidase activity (GO:0070003)	16.51
ubiquitin-protein transferase inhibitor activity (GO:0055105)	16.51
ferric iron binding (GO:0008199)	15.01
macrolide binding (GO:0005527)	13.76
mRNA 5'-UTR binding (GO:0048027)	12.7
protein folding chaperone (GO:0044183)	12.27
MHC class II protein complex binding (GO:0023026)	12.14
poly-pyrimidine tract binding (GO:0008187)	11.79

## Sheet: 6j CTL EVs
Go category	Fold enrichment
Rho GDP-dissociation inhibitor activity (GO:0005094)	83.21
pyrimidine ribonucleotide binding (GO:0032557)	83.21
ICAM-3 receptor activity (GO:0030369)	83.21
guanosine phosphorylase activity (GO:0047975)	83.21
CD8 receptor binding (GO:0042610)	62.41
apolipoprotein A-I receptor binding (GO:0034191)	62.41
purine-nucleoside phosphorylase activity (GO:0004731)	62.41
TAP binding (GO:0046977)	46.81
RAGE receptor binding (GO:0050786)	34.04
MHC class II protein complex binding (GO:0023026)	29.37
threonine-type endopeptidase activity (GO:0004298)	26.75
MHC class I protein binding (GO:0042288)	24.96
structural constituent of skin epidermis (GO:0030280)	24.96
MHC protein complex binding (GO:0023023)	24
GDP-dissociation inhibitor activity (GO:0005092)	23.4
lipase inhibitor activity (GO:0055102)	20.8
DNA polymerase binding (GO:0070182)	20.8
structural constituent of cytoskeleton (GO:0005200)	18
complement binding (GO:0001848)	17.83
protein folding chaperone (GO:0044183)	16.87
