# Supplementary material for: T-cell trans-synaptic vesicles are distinct and carry greater effector content than constitutive extracellular vesicles
Source: Nat Commun. 2022 Jun 16;13:3460. doi: 10.1038/s41467-022-31160-3 (PMC9203538; doi:10.1038/s41467-022-31160-3)
Supplement: Supplementary file 9 — Source Data [file 41467_2022_31160_MOESM9_ESM.zip › Source Data/Fig 7 Source Data.xlsx]

## Sheet: Fig 5i TH KEGG
	Only EVs	Only tSV	Shared
Cellular senescence	12	7	4
PI3K-Akt signaling	10	6	4
FoxO signaling	11	3	3
JAK-STAT signaling	7	5	2
FcεRI signaling	6	3	0
BCR signaling	6	3	0
TNF signaling	9	4	2
Focal adhesion	10	4	3
Longevity regulating	9	4	3
PD-L1/PD-1 in cancer	12	3	3
TLR signaling	9	4	0
Cytokine-cytokine receptor interaction	5	3	1
IL-17 signaling	5	4	2
AMPK signaling	9	4	2
MAPK signaling	12	7	4
Ras signaling	9	3	2
Cell adhesion molecules	5	1	0
Autophagy	9	1	4
Cancer associated	13	7	4

## Sheet: Fig 5i CTL KEGG
	Only EVs	Only tSV	Shared
Cellular senescence	4	6	3
PI3K-Akt signaling	4	5	2
FoxO signaling	3	4	1
JAK-STAT signaling	1	3	1
FcεRI signaling	0	2	1
BCR signaling	0	1	0
TNF signaling	1	4	1
Focal adhesion	3	5	1
Longevity regulating	2	3	0
PD-L1/PD-1 in cancer	3	4	2
TLR signaling	1	4	1
Cytokine-cytokine receptor interaction	1	4	0
IL-17 signaling	0	3	0
AMPK signaling	2	5	0
MAPK signaling	4	5	3
Ras signaling	1	4	0
Cell adhesion molecules	1	3	0
Autophagy	3	3	1
Cancer associated	5	7	3
