# Supplementary material for: T-cell trans-synaptic vesicles are distinct and carry greater effector content than constitutive extracellular vesicles
Source: Nat Commun. 2022 Jun 16;13:3460. doi: 10.1038/s41467-022-31160-3 (PMC9203538; doi:10.1038/s41467-022-31160-3)
Supplement: Supplementary file 9 — Source Data [file 41467_2022_31160_MOESM9_ESM.zip › Source Data/Other discussed datasets/Discussion_TCR EVs per cell 48h.xlsx]

## Sheet: TCR+ EVs per cell in 48h
	TCR+ EVs/cell over 48h
Exo (1) UC 2020-09-10	6.72
Exo (2) UC 2020-09-10	4.26
Exo (5) UC 2020-09-10	2.44
Exo (6) UC 2020-09-10	4.12
Exo 4-10K MWCO 2020-09-17 from H10 (93.66%viable)	5.87
Exo 8-10K MWCO 2020-09-17 from H10 (95.34% viable)	2.79
Exo UC-Cl.10X TH0-Opti	June 7	8.96528
Exo UC-Cl.10X TH0-Opti	June 7	3.75243
UC-Exo Opti UC-120K pellet TH1g	0.545
UC-Exo Opti UC-120K pellet TH2	0.642578
UC-Exo Opti UC-120K pellet TH2.2	0.969499
