# Supplementary material for: T-cell trans-synaptic vesicles are distinct and carry greater effector content than constitutive extracellular vesicles
Source: Nat Commun. 2022 Jun 16;13:3460. doi: 10.1038/s41467-022-31160-3 (PMC9203538; doi:10.1038/s41467-022-31160-3)
Supplement: Supplementary file 9 — Source Data [file 41467_2022_31160_MOESM9_ESM.zip › Source Data/Other discussed datasets/FCS BSLB.xlsx]

## Sheet: FCS BSLBs_Lateral Diffusion Lip
Lateral Diffusion (µm2/s)
α-CD3ε-Fab	ASR-PE
0.668808
1.2886
0.619844	4.837
0.448732	2.50537
0.569174	3.50195
0.542315	2.75401
0.171768	3.41057
0.479863
0.773335	3.23573
0.407707	2.71164
1.33037	3.5914
0.712092	4.99317
1.14243	3.48846
0.449351
1.41861	3.8242
0.964883	3.43743
0.375776	3.15456
0.434108	2.39833
0.309241	2.06179
0.391756	3.50526
0.417914	3.46242
0.642241	1.76979
0.742635
0.4053	2.69977
1.14746	2.53124
1.24408
0.481525	2.29431
0.672533	3.29914
1.53211
0.392782	3.95935
0.821977	3.54493
0.434884	3.2619
0.143577
0.693239	2.44694
0.550664	2.68026
0.500341
0.77983
0.557112	2.14737
0.205913	3.01608
0.381375
0.69077	2.60391
2.00778	3.8023
0.453137	2.9408
1.20185	3.33138
0.932781	3.14451
0.638698	3.80803
0.434493	5.02465
0.966019	3.20204
0.388235
0.239895	4.85769
