# Supplementary material for: T-cell trans-synaptic vesicles are distinct and carry greater effector content than constitutive extracellular vesicles
Source: Nat Commun. 2022 Jun 16;13:3460. doi: 10.1038/s41467-022-31160-3 (PMC9203538; doi:10.1038/s41467-022-31160-3)
Supplement: Supplementary file 9 — Source Data [file 41467_2022_31160_MOESM9_ESM.zip › Source Data/Supplementary Fig 1 Source Data.xlsx]

## Sheet: 1b Atto transendocytosis %
anti-CD3 Fab density	0	8	16	31	63	125	250	500	1000	2000
Donor 1	0.09	0.27	0.29	0.29	0.29	0.3	0.32	0.36	0.34	0.33
Donor 2	0.33	0.32	0.33	0.33	0.34	0.38	0.42	0.36	0.52	0.38
Donor 3	0.09	0.11	0.11	0.12	0.12	0.13	0.15	0.16	0.16	0.16
Donor 4	0.04	0.08	0.06	0.07	0.07	0.05	0.07	0.07	0.07	0.06
Donor 5	0.06	0.07	0.06	0.07	0.07	0.07	0.09	0.1	0.11	0.12
Donor 6	0.08	0.07	0.07	0.08	0.09	0.07	0.11	0.1	0.12	0.12

## Sheet: 1c tSV compiled
Particle Size (nm)	tSV/10 µL	tSV/10 µL	tSV/10 µL	tSV/10 µL	tSV/10 µL	tSV/10 µL
0.5	0	0	0	0	0	0
1.5	0	0	0	0	0	0
2.5	0	0	0	0	0	0
3.5	0	0	0	0	0	0
4.5	0	0	0	0	0	0
5.5	0	0	0	0	0	0
6.5	0	0	0	0	0	0
7.5	0	0	0	0	1400	0
8.5	0	0	0	0	48400	0
9.5	0	0	0	0	452500	0
10.5	0	0	0	0	1531600	0
11.5	0	0	0	0	2330300	0
12.5	0	0	0	0	1894900	0
13.5	0	0	0	0	952900	0
14.5	0	0	0	0	337100	0
15.5	0	0	0	0	94400	0
16.5	0	0	0	0	23400	0
17.5	0	0	0	0	5700	0
18.5	0	0	0	0	1500	0
19.5	0	0	0	0	400	0
20.5	0	200	0	0	200	0
21.5	0	7500	0	0	0	0
22.5	0	128000	0	0	0	0
23.5	0	1048900	0	0	0	0
24.5	0	4402600	0	0	0	0
25.5	0	10107700	0	0	0	0
26.5	0	13546600	0	0	0	0
27.5	0	11325300	0	0	0	0
28.5	0	6331100	0	0	200	0
29.5	0	2549500	0	0	300	0
30.5	0	801900	0	0	500	0
31.5	0	215100	0	0	800	0
32.5	0	54000	0	0	1600	3200
33.5	0	14000	0	0	3100	293100
34.5	0	4100	0	0	6500	4927400
35.5	0	1400	0	0	13900	17551900
36.5	0	600	0	0	31100	15409300
37.5	0	400	0	0	72200	3938600
38.5	0	300	0	0	170400	352200
39.5	0	200	0	0	400700	13500
40.5	0	200	0	0	916300	300
41.5	0	300	0	0	1984900	0
42.5	0	400	0	0	3972500	0
43.5	0	500	0	0	7181000	0
44.5	0	700	0	0	11507600	0
45.5	0	1100	0	0	16122800	0
46.5	0	1700	0	0	19579400	0
47.5	0	2700	0	0	20543400	0
48.5	0	4400	0	0	18663500	0
49.5	0	7500	0	0	14789600	0
50.5	0	13200	0	0	10349300	0
51.5	0	23900	0	0	6504400	0
52.5	0	44600	0	0	3750100	0
53.5	0	84500	0	0	2033400	0
54.5	0	161700	0	0	1066300	0
55.5	0	309100	0	0	557300	0
56.5	100	585100	0	200	299400	0
57.5	200	1086000	0	1300	170400	0
58.5	400	1962300	0	8400	105600	1100
59.5	700	3430000	0	50100	73000	17200
60.5	1100	5774100	0	263300	57300	195000
61.5	1800	9332900	0	1182300	51600	1512200
62.5	2900	14460200	0	4422400	53300	7995900
63.5	4400	21462700	0	13452800	63100	29258200
64.5	6600	30520500	0	32629000	84200	76210100
65.5	9900	41606400	0	62205200	124900	146701500
66.5	14900	54421300	0	92491900	201100	217768100
67.5	22900	68369900	0	107191500	344200	260434700
68.5	35900	82591300	0	97492900	612100	261616900
69.5	57800	96053300	0	70597500	1107500	229127500
70.5	95900	107699500	0	41595500	2001800	180542000
71.5	164000	116620800	0	20519800	3559700	131256700
72.5	288100	122210400	200	8775500	6153400	89785200
73.5	517500	124259700	800	3385900	10249400	58666800
74.5	942800	122970500	2700	1231100	16355000	37066500
75.5	1726200	118883300	8100	441500	24921900	22891400
76.5	3143800	112749800	20600	163400	36227200	13967700
77.5	5634800	105388400	45600	65100	50265400	8517900
78.5	9837100	97561200	88600	29000	66689300	5257000
79.5	16567100	89893700	154100	14900	84815800	3327900
80.5	26691900	82842600	244800	9000	103694200	2190800
81.5	40857600	76702000	363700	6600	122211500	1519700
82.5	59109900	71631500	516900	5700	139209900	1123900
83.5	80545900	67694500	718400	5900	153597800	894700
84.5	103202300	64892800	995800	7100	164446200	771700
85.5	124339800	63195600	1399000	9900	171071200	723600
86.5	141097000	62558900	2016300	15700	173100000	737900
87.5	151275200	62936400	3002600	27200	170514100	816000
88.5	153918700	64284500	4629900	50500	163657900	973300
89.5	149457600	66561600	7371800	98400	153201800	1243200
90.5	139408100	69724100	12032000	196700	140058900	1685700
91.5	125822800	73720900	19910600	395500	125266000	2403200
92.5	110740500	78486300	32947200	786600	109852200	3566200
93.5	95809600	83933500	53675700	1527300	94721900	5453700
94.5	82137400	89949900	84703400	2863600	80575400	8509900
95.5	70315900	96393800	127428800	5142400	67875200	13418800
96.5	60542700	103096000	180091600	8794200	56857000	21183600
97.5	52764800	109863300	236078900	14270100	47569500	33180500
98.5	46800500	116486600	284159500	21933900	39928600	51123500
99.5	42426100	122751600	311831900	31931100	33771400	76850600
100.5	39428000	128451700	310792300	44081800	28900600	111843400
101.5	37629000	133400600	281208000	57843200	25116300	156468300
102.5	36898100	137444100	231678000	72368300	22235800	209098100
103.5	37150400	140469700	174885900	86647700	20103100	265497700
104.5	38341700	142411400	122088500	99687500	18592200	318972300
105.5	40461400	143251800	79774900	110670600	17606000	361596000
106.5	43521300	143019100	49494900	119058600	17073500	386321400
107.5	47544400	141781200	29634000	124619800	16945900	389171500
108.5	52549600	139637200	17424000	127396000	17192500	370493500
109.5	58535800	136708000	10245400	127633000	17796900	334668100
110.5	65463700	133126200	6135200	125699300	18752600	288483000
111.5	73238000	129027800	3807900	122014600	20059200	239020900
112.5	81693600	124544800	2489700	116996100	21716900	191977500
113.5	90587000	119799300	1739500	111025800	23721500	150891800
114.5	99598100	114900500	1314100	104434300	26058600	117227900
115.5	108343500	109942500	1083000	97496600	28696800	90940300
116.5	116401300	105004000	979100	90435300	31582100	71141000
117.5	123346900	100149000	972900	83427400	34634100	56633200
118.5	128793400	95428100	1061100	76610300	37743500	46243400
119.5	132431200	90879600	1264400	70088800	40774900	38978400
120.5	134060600	86532200	1633100	63939800	43573500	34069100
121.5	133612100	82405700	2262700	58216300	45976700	30955600
122.5	131149500	78512900	3321300	52950900	47829400	29248300
123.5	126858600	74861000	5092500	48158600	49000700	28684700
124.5	121022200	71451900	8034000	43839600	49399700	29087400
125.5	113986100	68283500	12839600	39981700	48987300	30323000
126.5	106124100	65350200	20467800	36563500	47781200	32261000
127.5	97803400	62642900	32062500	33556700	45853600	34729400
128.5	89358400	60149700	48666600	30928500	43322100	37473700
129.5	81071700	57856000	70666600	28643400	40334800	40127500
130.5	73165100	55744900	97057900	26665600	37053700	42215100
131.5	65797500	53797000	124879100	24959400	33638100	43204700
132.5	59069500	51991200	149339900	23490900	30231000	42619100
133.5	53032200	50304800	164999600	22228000	26950100	40181900
134.5	47696700	48713800	167736600	21141500	23883400	35943900
135.5	43045400	47193600	156548100	20204800	21089200	30322300
136.5	39040700	45719600	134087300	19394400	18598900	24012100
137.5	35633600	44268000	105554400	18690000	16422000	17794200
138.5	32769800	42816300	76611700	18074300	14551800	12320800
139.5	30394400	41344700	51515400	17533300	12970900	7971400
140.5	28454600	39836400	32297000	17056200	11655900	4826800
141.5	26902000	38278800	19025900	16635600	10580800	2744000
142.5	25692900	36664100	10627000	16266800	9720200	1471200
143.5	24789000	34989700	5685500	15948200	9050600	748300
144.5	24156800	33258100	2946100	15680700	8552000	363700
145.5	23767000	31477300	1496100	15467600	8207900	170300
146.5	23593700	29659700	753900	15313800	8006100	77500
147.5	23613300	27821500	381700	15226200	7938200	34600
148.5	23804000	25981600	196700	15212700	7999600	15400
149.5	24144000	24160300	104400	15282200	8189400	6800
150.5	24611400	22378200	57800	15444200	8510000	3100
151.5	25183200	20654600	33700	15708400	8966500	1400
152.5	25834300	19007100	21000	16084600	9566500	700
153.5	26538000	17450300	14000	16581700	10319100	300
154.5	27265500	15995700	10100	17207400	11234200	200
155.5	27986400	14651200	7900	17966800	12321400	100
156.5	28669600	13421600	6800	18860800	13587800	0
157.5	29283900	12308400	6400	19884200	15037100	0
158.5	29800200	11310600	6600	21023000	16666800	0
159.5	30191800	10425200	7400	22251000	18466400	0
160.5	30436800	9647500	9000	23527500	20415100	0
161.5	30518900	8971800	11800	24793600	22480200	0
162.5	30428200	8391800	16800	25972000	24616300	0
163.5	30162100	7901300	25400	26967000	26765300	0
164.5	29725200	7494000	40500	27669900	28858000	0
165.5	29128500	7164000	67500	27968000	30817200	0
166.5	28388900	6906300	116700	27758100	32562200	0
167.5	27527800	6716300	206600	26963100	34014100	100
168.5	26569800	6590300	370500	25549700	35102000	200
169.5	25540800	6525300	666500	23542200	35768700	300
170.5	24467100	6519300	1190100	21028200	35975900	600
171.5	23373800	6570800	2088500	18153200	35707500	1300
172.5	22284300	6679100	3568500	15103600	34970800	2700
173.5	21218900	6843900	5885100	12079100	33795900	6000
174.5	20195000	7065800	9292900	9263300	32232800	13200
175.5	19226800	7345200	13947500	6797000	30347000	29400
176.5	18325400	7683000	19767000	4762600	28213900	65600
177.5	17498900	8080100	26301400	3181200	25913000	144500
178.5	16753000	8537000	32691600	2022800	23522600	312200
179.5	16091400	9053900	37799200	1222900	21115400	656000
180.5	15515700	9630400	40514700	702300	18754500	1329900
181.5	15026800	10264800	40146500	382900	16491600	2582000
182.5	14624200	10954500	36704600	198100	14366200	4766700
183.5	14307000	11695300	30922100	97200	12405600	8314000
184.5	14074000	12481300	23989500	45300	10625700	13619100
185.5	13923800	13304900	17139100	20000	9033100	20840400
186.5	13855000	14156300	11283600	8400	7626400	29646600
187.5	13866200	15023900	6853900	3400	6398300	39038900
188.5	13956300	15894100	3848100	1300	5337100	47407700
189.5	14123900	16751800	2001600	500	4428700	52921600
190.5	14368000	17580200	967400	200	3657700	54160600
191.5	14687300	18361800	435900	0	3008000	50705100
192.5	15080100	19078600	183800	0	2464300	43351200
193.5	15544700	19712800	72900	0	2011900	33806900
194.5	16078500	20247200	27300	0	1637500	24028700
195.5	16678000	20666200	9700	0	1329100	15561000
196.5	17339000	20956300	3300	0	1076100	9182600
197.5	18055800	21106600	1100	0	869300	4940100
198.5	18821600	21109400	300	0	700800	2425100
199.5	19627600	20960200	100	0	563900	1087700
200.5	20464000	20658700	0	0	453000	446400
201.5	21319000	20208000	0	0	363300	168000
202.5	22179400	19615200	0	0	291000	58100
203.5	23031000	18890600	0	0	232800	18500
204.5	23858200	18047700	0	0	186000	5400
205.5	24645200	17102700	0	0	148400	1500
206.5	25375900	16073800	0	0	118300	400
207.5	26034900	14980400	0	0	94200	0
208.5	26607500	13842800	0	0	75000	0
209.5	27081100	12681300	0	0	59600	0
210.5	27444900	11515500	0	0	47400	0
211.5	27690800	10363900	0	0	37600	0
212.5	27813800	9243200	0	0	29800	0
213.5	27811800	8168000	0	0	23700	0
214.5	27686200	7150600	0	0	18800	0
215.5	27441100	6200700	0	0	14900	0
216.5	27083800	5325400	0	0	11800	0
217.5	26623800	4529000	0	0	9400	0
218.5	26072700	3813600	0	0	7400	0
219.5	25443600	3179000	0	0	5900	0
220.5	24750500	2623000	0	0	4700	0
221.5	24007800	2142000	0	0	3700	0
222.5	23229900	1731000	0	0	2900	0
223.5	22430600	1384100	0	0	2300	0
224.5	21622900	1094900	0	0	1900	0
225.5	20818700	856900	0	0	1500	0
226.5	20028600	663300	0	0	1200	0
227.5	19261800	507900	0	0	1000	0
228.5	18526100	384600	0	0	800	0
229.5	17827900	288100	0	0	600	0
230.5	17172300	213400	0	0	500	0
231.5	16563400	156300	0	0	400	0
232.5	16003900	113300	0	0	300	0
233.5	15496000	81200	0	0	300	0
234.5	15040900	57500	0	0	200	0
235.5	14639300	40300	0	0	200	0
236.5	14291400	28000	0	0	100	0
237.5	13997000	19200	0	0	100	0
238.5	13755900	13000	0	0	0	0
239.5	13567400	8800	0	0	0	0
240.5	13430800	5800	0	0	0	0
241.5	13345600	3800	0	0	0	0
242.5	13311000	2500	0	0	0	0
243.5	13326400	1600	0	0	0	0
244.5	13391000	1000	0	0	0	0
245.5	13504100	700	0	0	0	0
246.5	13665000	400	0	0	0	0
247.5	13872900	300	0	0	0	0
248.5	14126900	200	0	0	0	0
249.5	14425700	0	0	0	0	0
250.5	14768100	0	0	0	0	0
251.5	15152200	0	0	0	0	0
252.5	15576000	0	0	0	0	0
253.5	16036600	0	0	0	0	0
254.5	16530900	0	100	0	0	0
255.5	17054700	0	300	0	0	0
256.5	17603500	0	600	0	0	0
257.5	18171500	0	1200	0	0	0
258.5	18752300	0	2500	0	0	0
259.5	19338600	0	4800	0	0	0
260.5	19922300	0	9200	0	0	0
261.5	20494200	0	16900	0	0	0
262.5	21044800	0	30300	0	0	0
263.5	21563700	0	52800	0	0	0
264.5	22040200	0	89300	0	0	0
265.5	22463700	0	146500	0	0	0
266.5	22823300	0	233100	0	0	0
267.5	23108800	0	359100	0	0	0
268.5	23310600	0	535700	0	0	0
269.5	23420100	0	773400	0	0	0
270.5	23430200	0	1080000	0	0	0
271.5	23335300	0	1458200	0	0	0
272.5	23131600	0	1903000	0	0	0
273.5	22817600	0	2399600	0	0	0
274.5	22393800	0	2922700	0	0	0
275.5	21863000	0	3437800	0	0	0
276.5	21230300	0	3904100	0	0	0
277.5	20502700	0	4279800	0	0	0
278.5	19689300	0	4528200	0	0	0
279.5	18800800	0	4623200	0	0	0
280.5	17849000	0	4554600	0	0	0
281.5	16846900	0	4329100	0	0	0
282.5	15808100	0	3969700	0	0	0
283.5	14746100	0	3511500	0	0	0
284.5	13674500	0	2996400	0	0	0
285.5	12606000	0	2466500	0	0	0
286.5	11552800	0	1958500	0	0	0
287.5	10525600	0	1500100	0	0	0
288.5	9534000	0	1108500	0	0	0
289.5	8586000	0	790200	0	0	0
290.5	7688100	0	543400	0	0	0
291.5	6845300	0	360600	0	0	0
292.5	6060800	0	230900	0	0	0
293.5	5336800	0	142600	0	0	0
294.5	4673900	0	85000	0	0	0
295.5	4071600	0	48900	0	0	0
296.5	3528500	0	27200	0	0	0
297.5	3042100	0	14600	0	0	0
298.5	2609700	0	7500	0	0	0
299.5	2227900	0	3800	0	0	0
300.5	1892800	0	1800	0	0	0
301.5	1600600	0	800	0	0	0
302.5	1347400	0	400	0	0	0
303.5	1129200	0	200	0	0	0
304.5	942300	0	0	0	0	0
305.5	783100	0	0	0	0	0
306.5	648100	0	0	0	0	0
307.5	534300	0	0	0	0	0
308.5	438800	0	0	0	0	0
309.5	359000	0	0	0	0	0
310.5	292700	0	0	0	0	0
311.5	237800	0	0	0	0	0
312.5	192600	0	0	0	0	0
313.5	155400	0	0	0	0	0
314.5	125000	0	0	0	0	0
315.5	100300	0	0	0	0	0
316.5	80200	0	0	0	0	0
317.5	64000	0	0	0	0	0
318.5	50900	0	0	0	0	0
319.5	40400	0	0	0	0	0
320.5	31900	0	0	100	0	0
321.5	25200	0	0	200	0	0
322.5	19800	0	0	200	0	0
323.5	15600	0	0	300	0	0
324.5	12200	0	0	400	0	0
325.5	9500	0	0	500	0	0
326.5	7400	0	0	600	0	0
327.5	5800	0	0	800	0	0
328.5	4500	0	0	1100	0	0
329.5	3500	0	0	1400	0	0
330.5	2700	0	0	1800	0	0
331.5	2100	0	0	2300	0	0
332.5	1600	0	0	3000	0	0
333.5	1200	0	0	3700	0	0
334.5	1000	0	0	4700	0	0
335.5	700	0	0	5900	0	0
336.5	600	0	0	7300	0	0
337.5	400	0	0	9100	0	0
338.5	300	0	0	11200	0	0
339.5	200	0	0	13700	0	0
340.5	200	0	0	16700	0	0
341.5	100	0	0	20200	0	0
342.5	100	0	0	24400	0	0
343.5	0	0	0	29300	0	0
344.5	0	0	0	35000	0	0
345.5	0	0	0	41500	0	0
346.5	0	0	0	49100	0	0
347.5	0	0	0	57700	0	0
348.5	0	0	0	67500	0	0
349.5	0	0	0	78500	0	0
350.5	0	0	0	90900	0	0
351.5	0	0	0	104700	0	0
352.5	0	0	0	120000	0	0
353.5	0	0	0	136900	0	0
354.5	0	0	0	155300	0	0
355.5	0	0	0	175400	0	0
356.5	0	0	0	197100	0	0
357.5	0	0	0	220300	0	0
358.5	0	0	0	245100	0	0
359.5	0	0	0	271400	0	0
360.5	0	0	0	299000	0	0
361.5	0	0	0	327800	0	0
362.5	0	0	0	357700	0	0
363.5	0	0	0	388400	0	0
364.5	0	0	0	419700	0	0
365.5	0	0	0	451400	0	0
366.5	0	0	0	483100	0	0
367.5	0	0	0	514700	0	0
368.5	0	0	0	545700	0	0
369.5	0	0	0	575900	0	0
370.5	0	0	0	604900	0	0
371.5	0	0	0	632500	0	0
372.5	0	0	0	658200	0	0
373.5	0	0	0	681800	0	0
374.5	0	0	0	703000	0	0
375.5	0	0	0	721600	0	0
376.5	0	0	0	737200	0	0
377.5	0	0	0	749900	0	0
378.5	0	0	0	759200	0	0
379.5	0	0	0	765300	0	0
380.5	0	0	0	767900	0	0
381.5	0	0	0	767200	0	0
382.5	0	0	0	763000	0	0
383.5	0	0	0	755500	0	0
384.5	0	0	0	744800	0	0
385.5	0	0	0	731000	0	0
386.5	0	0	0	714400	0	0
387.5	0	0	0	695100	0	0
388.5	0	0	0	673400	0	0
389.5	0	0	0	649600	0	0
390.5	0	0	0	624000	0	0
391.5	0	0	0	596800	0	0
392.5	0	0	0	568400	0	0
393.5	0	0	0	539000	0	0
394.5	0	0	0	509100	0	0
395.5	0	0	0	478700	0	0
396.5	0	0	0	448400	0	0
397.5	0	0	0	418200	0	0
398.5	0	0	0	388400	0	0
399.5	0	0	0	359300	0	0
400.5	0	0	0	331000	0	0
401.5	0	0	0	303600	0	0
402.5	0	0	0	277500	0	0
403.5	0	0	0	252500	0	0
404.5	0	0	0	228900	0	0
405.5	0	0	0	206600	0	0
406.5	0	0	0	185800	0	0
407.5	0	0	0	166400	0	0
408.5	0	0	0	148500	0	0
409.5	0	0	0	131900	0	0
410.5	0	0	0	116800	0	0
411.5	0	0	0	103000	0	0
412.5	0	0	0	90500	0	0
413.5	0	0	0	79200	0	0
414.5	0	0	0	69000	0	0
415.5	0	0	0	59900	0	0
416.5	0	0	0	51800	0	0
417.5	0	0	0	44700	0	0
418.5	0	0	0	38300	0	0
419.5	0	0	0	32800	0	0
420.5	0	0	0	27900	0	0
421.5	0	0	0	23700	0	0
422.5	0	0	0	20100	0	0
423.5	0	0	0	16900	0	0
424.5	0	0	0	14200	0	0
425.5	0	0	0	11900	0	0
426.5	0	0	0	9900	0	0
427.5	0	0	0	8200	0	0
428.5	0	0	0	6800	0	0
429.5	0	0	0	5600	0	0
430.5	0	0	0	4600	0	0
431.5	0	0	0	3800	0	0
432.5	0	0	0	3100	0	0
433.5	0	0	0	2500	0	0
434.5	0	0	0	2000	0	0
435.5	0	0	0	1600	0	0
436.5	0	0	0	1300	0	0
437.5	0	0	0	1100	0	0
438.5	0	0	0	800	0	0
439.5	0	0	0	700	0	0
440.5	0	0	0	500	0	0
441.5	0	0	0	400	0	0
442.5	0	0	0	300	0	0
443.5	0	0	0	300	0	0
444.5	0	0	0	200	0	0
445.5	0	0	0	200	0	0
446.5	0	0	0	100	0	0
447.5	0	0	0	0	0	0
448.5	0	0	0	0	0	0
449.5	0	0	0	0	0	0
450.5	0	0	0	0	0	0
451.5	0	0	0	0	0	0
452.5	0	0	0	0	0	0
453.5	0	0	0	0	0	0
454.5	0	0	0	0	0	0
455.5	0	0	0	0	0	0
456.5	0	0	0	0	0	0
457.5	0	0	0	0	0	0
458.5	0	0	0	0	0	0
459.5	0	0	0	0	0	0
460.5	0	0	0	0	0	0
461.5	0	0	0	0	0	0
462.5	0	0	0	0	0	0
463.5	0	0	0	0	0	0
464.5	0	0	0	0	0	0
465.5	0	0	0	0	0	0
466.5	0	0	0	0	0	0
467.5	0	0	0	0	0	0
468.5	0	0	0	0	0	0
469.5	0	0	0	0	0	0
470.5	0	0	0	0	0	0
471.5	0	0	0	0	0	0
472.5	0	0	0	0	0	0
473.5	0	0	0	0	0	0
474.5	0	0	0	0	0	0
475.5	0	0	0	0	0	0
476.5	0	0	0	0	0	0
477.5	0	0	0	0	0	0
478.5	0	0	0	0	0	0
479.5	0	0	0	0	0	0
480.5	0	0	0	0	0	0
481.5	0	0	0	0	0	0
482.5	0	0	0	0	0	0
483.5	0	0	0	0	0	0
484.5	0	0	0	0	0	0
485.5	0	0	0	0	0	0
486.5	0	0	0	0	0	0
487.5	0	0	0	0	0	0
488.5	0	0	0	0	0	0
489.5	0	0	0	0	0	0
490.5	0	0	0	0	0	0
491.5	0	0	0	0	0	0
492.5	0	0	0	0	0	0
493.5	0	0	0	0	0	0
494.5	0	0	0	0	0	0
495.5	0	0	0	0	0	0
496.5	0	0	0	0	0	0
497.5	0	0	0	0	0	0
498.5	0	0	0	0	0	0
499.5	0	0	0	0	0	0
500.5	0	0	0	0	0	0
501.5	0	0	0	0	0	0
502.5	0	0	0	0	0	0
503.5	0	0	0	0	0	0
504.5	0	0	0	0	0	0
505.5	0	0	0	0	0	0
506.5	0	0	0	0	0	0
507.5	0	0	0	0	0	0
508.5	0	0	0	0	0	0
509.5	0	0	0	0	0	0
510.5	0	0	0	0	0	0
511.5	0	0	0	0	0	0
512.5	0	0	0	0	0	0
513.5	0	0	0	0	0	0
514.5	0	0	0	0	0	0
515.5	0	0	0	0	0	0
516.5	0	0	0	0	0	0
517.5	0	0	0	0	0	0
518.5	0	0	0	0	0	0
519.5	0	0	0	0	0	0
520.5	0	0	0	0	0	0
521.5	0	0	0	0	0	0
522.5	0	0	0	0	0	0
523.5	0	0	0	0	0	0
524.5	0	0	0	0	0	0
525.5	0	0	0	0	0	0
526.5	0	0	0	0	0	0
527.5	0	0	0	0	0	0
528.5	0	0	0	0	0	0
529.5	0	0	0	0	0	0
530.5	0	0	0	0	0	0
531.5	0	0	0	0	0	0
532.5	0	0	0	0	0	0
533.5	0	0	0	0	0	0
534.5	0	0	0	0	0	0
535.5	0	0	0	0	0	0
536.5	0	0	0	0	0	0
537.5	0	0	0	0	0	0
538.5	0	0	0	0	0	0
539.5	0	0	0	0	0	0
540.5	0	0	0	0	0	0
541.5	0	0	0	0	0	0
542.5	0	0	0	0	0	0
543.5	0	0	0	0	0	0
544.5	0	0	0	0	0	0
545.5	0	0	0	0	0	0
546.5	0	0	0	0	0	0
547.5	0	0	0	0	0	0
548.5	0	0	0	0	0	0
549.5	0	0	0	0	0	0
550.5	0	0	0	0	0	0
551.5	0	0	0	0	0	0
552.5	0	0	0	0	0	0
553.5	0	0	0	0	0	0
554.5	0	0	0	0	0	0
555.5	0	0	0	0	0	0
556.5	0	0	0	0	0	0
557.5	0	0	0	0	0	0
558.5	0	0	0	0	0	0
559.5	0	0	0	0	0	0
560.5	0	0	0	0	0	0
561.5	0	0	0	0	0	0
562.5	0	0	0	0	0	0
563.5	0	0	0	0	0	0
564.5	0	0	0	0	0	0
565.5	0	0	0	0	0	0
566.5	0	0	0	0	0	0
567.5	0	0	0	0	0	0
568.5	0	0	0	0	0	0
569.5	0	0	0	0	0	0
570.5	0	0	0	0	0	0
571.5	0	0	0	0	0	0
572.5	0	0	0	0	0	0
573.5	0	0	0	0	0	0
574.5	0	0	0	0	0	0
575.5	0	0	0	0	0	0
576.5	0	0	0	0	0	0
577.5	0	0	0	0	0	0
578.5	0	0	0	0	0	0
579.5	0	0	0	0	0	0
580.5	0	0	0	0	0	0
581.5	0	0	0	0	0	0
582.5	0	0	0	0	0	0
583.5	0	0	0	0	0	0
584.5	0	0	0	0	0	0
585.5	0	0	0	0	0	0
586.5	0	0	0	0	0	0
587.5	0	0	0	0	0	0
588.5	0	0	0	0	0	0
589.5	0	0	0	0	0	0
590.5	0	0	0	0	0	0
591.5	0	0	0	0	0	0
592.5	0	0	0	0	0	0
593.5	0	0	0	0	0	0
594.5	0	0	0	0	0	0
595.5	0	0	0	0	0	0
596.5	0	0	0	0	0	0
597.5	0	0	0	0	0	0
598.5	0	0	0	0	0	0
599.5	0	0	0	0	0	0
600.5	0	0	0	0	0	0
601.5	0	0	0	0	0	0
602.5	0	0	0	0	0	0
603.5	0	0	0	0	0	0
604.5	0	0	0	0	0	0
605.5	0	0	0	0	0	0
606.5	0	0	0	0	0	0
607.5	0	0	0	0	0	0
608.5	0	0	0	0	0	0
609.5	0	0	0	0	0	0
610.5	0	0	0	0	0	0
611.5	0	0	0	0	0	0
612.5	0	0	0	0	0	0
613.5	0	0	0	0	0	0
614.5	0	0	0	0	0	0
615.5	0	0	0	0	0	0
616.5	0	0	0	0	0	0
617.5	0	0	0	0	0	0
618.5	0	0	0	0	0	0
619.5	0	0	0	0	0	0
620.5	0	0	0	0	0	0
621.5	0	0	0	0	0	0
622.5	0	0	0	0	0	0
623.5	0	0	0	0	0	0
624.5	0	0	0	0	0	0
625.5	0	0	0	0	0	0
626.5	0	0	0	0	0	0
627.5	0	0	0	0	0	0
628.5	0	0	0	0	0	0
629.5	0	0	0	0	0	0
630.5	0	0	0	0	0	0
631.5	0	0	0	0	0	0
632.5	0	0	0	0	0	0
633.5	0	0	0	0	0	0
634.5	0	0	0	0	0	0
635.5	0	0	0	0	0	0
636.5	0	0	0	0	0	0
637.5	0	0	0	0	0	0
638.5	0	0	0	0	0	0
639.5	0	0	0	0	0	0
640.5	0	0	0	0	0	0
641.5	0	0	0	0	0	0
642.5	0	0	0	0	0	0
643.5	0	0	0	0	0	0
644.5	0	0	0	0	0	0
645.5	0	0	0	0	0	0
646.5	0	0	0	0	0	0
647.5	0	0	0	0	0	0
648.5	0	0	0	0	0	0
649.5	0	0	0	0	0	0
650.5	0	0	0	0	0	0
651.5	0	0	0	0	0	0
652.5	0	0	0	0	0	0
653.5	0	0	0	0	0	0
654.5	0	0	0	0	0	0
655.5	0	0	0	0	0	0
656.5	0	0	0	0	0	0
657.5	0	0	0	0	0	0
658.5	0	0	0	0	0	0
659.5	0	0	0	0	0	0
660.5	0	0	0	0	0	0
661.5	0	0	0	0	0	0
662.5	0	0	0	0	0	0
663.5	0	0	0	0	0	0
664.5	0	0	0	0	0	0
665.5	0	0	0	0	0	0
666.5	0	0	0	0	0	0
667.5	0	0	0	0	0	0
668.5	0	0	0	0	0	0
669.5	0	0	0	0	0	0
670.5	0	0	0	0	0	0
671.5	0	0	0	0	0	0
672.5	0	0	0	0	0	0
673.5	0	0	0	0	0	0
674.5	0	0	0	0	0	0
675.5	0	0	0	0	0	0
676.5	0	0	0	0	0	0
677.5	0	0	0	0	0	0
678.5	0	0	0	0	0	0
679.5	0	0	0	0	0	0
680.5	0	0	0	0	0	0
681.5	0	0	0	0	0	0
682.5	0	0	0	0	0	0
683.5	0	0	0	0	0	0
684.5	0	0	0	0	0	0
685.5	0	0	0	0	0	0
686.5	0	0	0	0	0	0
687.5	0	0	0	0	0	0
688.5	0	0	0	0	0	0
689.5	0	0	0	0	0	0
690.5	0	0	0	0	0	0
691.5	0	0	0	0	0	0
692.5	0	0	0	0	0	0
693.5	0	0	0	0	0	0
694.5	0	0	0	0	0	0
695.5	0	0	0	0	0	0
696.5	0	0	0	0	0	0
697.5	0	0	0	0	0	0
698.5	0	0	0	0	0	0
699.5	0	0	0	0	0	0
700.5	0	0	0	0	0	0
701.5	0	0	0	0	0	0
702.5	0	0	0	0	0	0
703.5	0	0	0	0	0	0
704.5	0	0	0	0	0	0
705.5	0	0	0	0	0	0
706.5	0	0	0	0	0	0
707.5	0	0	0	0	0	0
708.5	0	0	0	0	0	0
709.5	0	0	0	0	0	0
710.5	0	0	0	0	0	0
711.5	0	0	0	0	0	0
712.5	0	0	0	0	0	0
713.5	0	0	0	0	0	0
714.5	0	0	0	0	0	0
715.5	0	0	0	0	0	0
716.5	0	0	0	0	0	0
717.5	0	0	0	0	0	0
718.5	0	0	0	0	0	0
719.5	0	0	0	0	0	0
720.5	0	0	0	0	0	0
721.5	0	0	0	0	0	0
722.5	0	0	0	0	0	0
723.5	0	0	0	0	0	0
724.5	0	0	0	0	0	0
725.5	0	0	0	0	0	0
726.5	0	0	0	0	0	0
727.5	0	0	0	0	0	0
728.5	0	0	0	0	0	0
729.5	0	0	0	0	0	0
730.5	0	0	0	0	0	0
731.5	0	0	0	0	0	0
732.5	0	0	0	0	0	0
733.5	0	0	0	0	0	0
734.5	0	0	0	0	0	0
735.5	0	0	0	0	0	0
736.5	0	0	0	0	0	0
737.5	0	0	0	0	0	0
738.5	0	0	0	0	0	0
739.5	0	0	0	0	0	0
740.5	0	0	0	0	0	0
741.5	0	0	0	0	0	0
742.5	0	0	0	0	0	0
743.5	0	0	0	0	0	0
744.5	0	0	0	0	0	0
745.5	0	0	0	0	0	0
746.5	0	0	0	0	0	0
747.5	0	0	0	0	0	0
748.5	0	0	0	0	0	0
749.5	0	0	0	0	0	0
750.5	0	0	0	0	0	0
751.5	0	0	0	0	0	0
752.5	0	0	0	0	0	0
753.5	0	0	0	0	0	0
754.5	0	0	0	0	0	0
755.5	0	0	0	0	0	0
756.5	0	0	0	0	0	0
757.5	0	0	0	0	0	0
758.5	0	0	0	0	0	0
759.5	0	0	0	0	0	0
760.5	0	0	0	0	0	0
761.5	0	0	0	0	0	0
762.5	0	0	0	0	0	0
763.5	0	0	0	0	0	0
764.5	0	0	0	0	0	0
765.5	0	0	0	0	0	0
766.5	0	0	0	0	0	0
767.5	0	0	0	0	0	0
768.5	0	0	0	0	0	0
769.5	0	0	0	0	0	0
770.5	0	0	0	0	0	0
771.5	0	0	0	0	0	0
772.5	0	0	0	0	0	0
773.5	0	0	0	0	0	0
774.5	0	0	0	0	0	0
775.5	0	0	0	0	0	0
776.5	0	0	0	0	0	0
777.5	0	0	0	0	0	0
778.5	0	0	0	0	0	0
779.5	0	0	0	0	0	0
780.5	0	0	0	0	0	0
781.5	0	0	0	0	0	0
782.5	0	0	0	0	0	0
783.5	0	0	0	0	0	0
784.5	0	0	0	0	0	0
785.5	0	0	0	0	0	0
786.5	0	0	0	0	0	0
787.5	0	0	0	0	0	0
788.5	0	0	0	0	0	0
789.5	0	0	0	0	0	0
790.5	0	0	0	0	0	0
791.5	0	0	0	0	0	0
792.5	0	0	0	0	0	0
793.5	0	0	0	0	0	0
794.5	0	0	0	0	0	0
795.5	0	0	0	0	0	0
796.5	0	0	0	0	0	0
797.5	0	0	0	0	0	0
798.5	0	0	0	0	0	0
799.5	0	0	0	0	0	0
800.5	0	0	0	0	0	0
801.5	0	0	0	0	0	0
802.5	0	0	0	0	0	0
803.5	0	0	0	0	0	0
804.5	0	0	0	0	0	0
805.5	0	0	0	0	0	0
806.5	0	0	0	0	0	0
807.5	0	0	0	0	0	0
808.5	0	0	0	0	0	0
809.5	0	0	0	0	0	0
810.5	0	0	0	0	0	0
811.5	0	0	0	0	0	0
812.5	0	0	0	0	0	0
813.5	0	0	0	0	0	0
814.5	0	0	0	0	0	0
815.5	0	0	0	0	0	0
816.5	0	0	0	0	0	0
817.5	0	0	0	0	0	0
818.5	0	0	0	0	0	0
819.5	0	0	0	0	0	0
820.5	0	0	0	0	0	0
821.5	0	0	0	0	0	0
822.5	0	0	0	0	0	0
823.5	0	0	0	0	0	0
824.5	0	0	0	0	0	0
825.5	0	0	0	0	0	0
826.5	0	0	0	0	0	0
827.5	0	0	0	0	0	0
828.5	0	0	0	0	0	0
829.5	0	0	0	0	0	0
830.5	0	0	0	0	0	0
831.5	0	0	0	0	0	0
832.5	0	0	0	0	0	0
833.5	0	0	0	0	0	0
834.5	0	0	0	0	0	0
835.5	0	0	0	0	0	0
836.5	0	0	0	0	0	0
837.5	0	0	0	0	0	0
838.5	0	0	0	0	0	0
839.5	0	0	0	0	0	0
840.5	0	0	0	0	0	0
841.5	0	0	0	0	0	0
842.5	0	0	0	0	0	0
843.5	0	0	0	0	0	0
844.5	0	0	0	0	0	0
845.5	0	0	0	0	0	0
846.5	0	0	0	0	0	0
847.5	0	0	0	0	0	0
848.5	0	0	0	0	0	0
849.5	0	0	0	0	0	0
850.5	0	0	0	0	0	0
851.5	0	0	0	0	0	0
852.5	0	0	0	0	0	0
853.5	0	0	0	0	0	0
854.5	0	0	0	0	0	0
855.5	0	0	0	0	0	0
856.5	0	0	0	0	0	0
857.5	0	0	0	0	0	0
858.5	0	0	0	0	0	0
859.5	0	0	0	0	0	0
860.5	0	0	0	0	0	0
861.5	0	0	0	0	0	0
862.5	0	0	0	0	0	0
863.5	0	0	0	0	0	0
864.5	0	0	0	0	0	0
865.5	0	0	0	0	0	0
866.5	0	0	0	0	0	0
867.5	0	0	0	0	0	0
868.5	0	0	0	0	0	0
869.5	0	0	0	0	0	0
870.5	0	0	0	0	0	0
871.5	0	0	0	0	0	0
872.5	0	0	0	0	0	0
873.5	0	0	0	0	0	0
874.5	0	0	0	0	0	0
875.5	0	0	0	0	0	0
876.5	0	0	0	0	0	0
877.5	0	0	0	0	0	0
878.5	0	0	0	0	0	0
879.5	0	0	0	0	0	0
880.5	0	0	0	0	0	0
881.5	0	0	0	0	0	0
882.5	0	0	0	0	0	0
883.5	0	0	0	0	0	0
884.5	0	0	0	0	0	0
885.5	0	0	0	0	0	0
886.5	0	0	0	0	0	0
887.5	0	0	0	0	0	0
888.5	0	0	0	0	0	0
889.5	0	0	0	0	0	0
890.5	0	0	0	0	0	0
891.5	0	0	0	0	0	0
892.5	0	0	0	0	0	0
893.5	0	0	0	0	0	0
894.5	0	0	0	0	0	0
895.5	0	0	0	0	0	0
896.5	0	0	0	0	0	0
897.5	0	0	0	0	0	0
898.5	0	0	0	0	0	0
899.5	0	0	0	0	0	0
900.5	0	0	0	0	0	0
901.5	0	0	0	0	0	0
902.5	0	0	0	0	0	0
903.5	0	0	0	0	0	0
904.5	0	0	0	0	0	0
905.5	0	0	0	0	0	0
906.5	0	0	0	0	0	0
907.5	0	0	0	0	0	0
908.5	0	0	0	0	0	0
909.5	0	0	0	0	0	0
910.5	0	0	0	0	0	0
911.5	0	0	0	0	0	0
912.5	0	0	0	0	0	0
913.5	0	0	0	0	0	0
914.5	0	0	0	0	0	0
915.5	0	0	0	0	0	0
916.5	0	0	0	0	0	0
917.5	0	0	0	0	0	0
918.5	0	0	0	0	0	0
919.5	0	0	0	0	0	0
920.5	0	0	0	0	0	0
921.5	0	0	0	0	0	0
922.5	0	0	0	0	0	0
923.5	0	0	0	0	0	0
924.5	0	0	0	0	0	0
925.5	0	0	0	0	0	0
926.5	0	0	0	0	0	0
927.5	0	0	0	0	0	0
928.5	0	0	0	0	0	0
929.5	0	0	0	0	0	0
930.5	0	0	0	0	0	0
931.5	0	0	0	0	0	0
932.5	0	0	0	0	0	0
933.5	0	0	0	0	0	0
934.5	0	0	0	0	0	0
935.5	0	0	0	0	0	0
936.5	0	0	0	0	0	0
937.5	0	0	0	0	0	0
938.5	0	0	0	0	0	0
939.5	0	0	0	0	0	0
940.5	0	0	0	0	0	0
941.5	0	0	0	0	0	0
942.5	0	0	0	0	0	0
943.5	0	0	0	0	0	0
944.5	0	0	0	0	0	0
945.5	0	0	0	0	0	0
946.5	0	0	0	0	0	0
947.5	0	0	0	0	0	0
948.5	0	0	0	0	0	0
949.5	0	0	0	0	0	0
950.5	0	0	0	0	0	0
951.5	0	0	0	0	0	0
952.5	0	0	0	0	0	0
953.5	0	0	0	0	0	0
954.5	0	0	0	0	0	0
955.5	0	0	0	0	0	0
956.5	0	0	0	0	0	0
957.5	0	0	0	0	0	0
958.5	0	0	0	0	0	0
959.5	0	0	0	0	0	0
960.5	0	0	0	0	0	0
961.5	0	0	0	0	0	0
962.5	0	0	0	0	0	0
963.5	0	0	0	0	0	0
964.5	0	0	0	0	0	0
965.5	0	0	0	0	0	0
966.5	0	0	0	0	0	0
967.5	0	0	0	0	0	0
968.5	0	0	0	0	0	0
969.5	0	0	0	0	0	0
970.5	0	0	0	0	0	0
971.5	0	0	0	0	0	0
972.5	0	0	0	0	0	0
973.5	0	0	0	0	0	0
974.5	0	0	0	0	0	0
975.5	0	0	0	0	0	0
976.5	0	0	0	0	0	0
977.5	0	0	0	0	0	0
978.5	0	0	0	0	0	0
979.5	0	0	0	0	0	0
980.5	0	0	0	0	0	0
981.5	0	0	0	0	0	0
982.5	0	0	0	0	0	0
983.5	0	0	0	0	0	0
984.5	0	0	0	0	0	0
985.5	0	0	0	0	0	0
986.5	0	0	0	0	0	0
987.5	0	0	0	0	0	0
988.5	0	0	0	0	0	0
989.5	0	0	0	0	0	0
990.5	0	0	0	0	0	0
991.5	0	0	0	0	0	0
992.5	0	0	0	0	0	0
993.5	0	0	0	0	0	0
994.5	0	0	0	0	0	0
995.5	0	0	0	0	0	0
996.5	0	0	0	0	0	0
997.5	0	0	0	0	0	0
998.5	0	0	0	0	0	0
999.5	0	0	0	0	0	0

## Sheet: 1c EVs compiled
Particle Size (nm)	Evs/10 µL	Evs/10 µL	Evs/10 µL	Evs/10 µL	Evs/10 µL	Evs/10 µL	Evs/10 µL	Evs/10 µL	Evs/10 µL	Evs/10 µL	Evs/10 µL	Evs/10 µL
0.5	0	0	0	0	0	0	0	0	0	0	0	0
1.5	0	0	0	0	0	0	0	0	0	0	0	0
2.5	0	0	0	0	0	0	0	0	0	0	0	0
3.5	0	0	0	0	0	0	0	0	0	0	0	0
4.5	0	0	0	0	0	0	0	0	0	0	0	0
5.5	0	0	0	0	0	0	0	0	0	0	0	0
6.5	0	0	0	0	0	0	0	0	0	0	0	0
7.5	0	0	0	0	0	0	0	0	0	0	0	0
8.5	0	0	0	0	0	0	0	0	0	0	0	0
9.5	0	0	0	0	0	0	0	0	0	0	0	0
10.5	0	0	0	0	0	0	70	0	0	0	0	0
11.5	0	0	0	0	0	0	3888	0	0	0	0	0
12.5	0	6	0	0	0	0	62160	0	0	0	0	0
13.5	0	22	0	0	0	0	396999	0	0	0	48	0
14.5	0	46	0	0	0	0	1295383	0	0	0	3494	0
15.5	0	68	0	0	0	0	2586509	0	0	0	60675	0
16.5	0	81	0	0	4	0	3595293	0	0	0	379306	0
17.5	0	88	0	0	25	0	3812987	0	0	0	1171450	0
18.5	0	94	0	3	129	7	3301566	0	0	0	2252696	0
19.5	9	108	0	61	548	51	2464758	0	0	0	3178390	6
20.5	221	138	0	836	1983	296	1664875	0	0	0	3686033	54
21.5	3258	196	0	7257	6208	1362	1064401	0	0	4	3795653	337
22.5	30038	314	0	43509	17096	5130	671612	0	0	28	3655356	1635
23.5	185376	560	0	191884	41985	16221	433937	0	0	158	3408203	6356
24.5	813200	1086	0	654616	93062	44019	295722	0	0	680	3147621	20315
25.5	2670111	2247	0	1798110	188172	104506	216980	0	0	2322	2921726	54611
26.5	6860850	4837	10	4107092	350372	220740	173286	0	0	6507	2749643	126025
27.5	14335791	10594	99	8009534	605823	420978	150886	0	0	15425	2635066	254199
28.5	25179864	23142	704	13633532	980084	734305	142391	0	0	31764	2574466	455387
29.5	38254641	49589	3808	20639789	1493507	1184757	143950	0	0	58157	2561242	734921
30.5	51522924	102860	16264	28249319	2156793	1785622	153569	0	0	96607	2587441	1082034
31.5	62832592	204491	56419	35465878	2967835	2535588	170060	0	0	148136	2644287	1469863
32.5	70649096	386969	163098	41376230	3910610	3417709	192344	0	2	212744	2722266	1860945
33.5	74385367	694044	401979	45384729	4956358	4401239	218948	0	5	289603	2811222	2215932
34.5	74310306	1177328	861944	47301212	6066685	5445635	247751	0	12	377311	2900696	2502134
35.5	71226372	1888259	1637089	47289246	7197875	6505639	276036	0	29	474078	2980577	2699185
36.5	66123335	2866382	2798212	45736585	8305522	7536378	300887	0	63	577803	3041983	2800747
37.5	59927481	4126872	4365114	43115588	9348704	8497646	319842	0	131	686046	3078181	2812761
38.5	53373119	5651398	6291968	39876808	10293159	9356925	331548	0	258	795957	3085312	2749686
39.5	46970392	7385762	8471808	36389211	11113217	10091002	336137	0	482	904235	3062719	2630215
40.5	41029130	9245559	10757454	32920486	11792494	10686318	335185	0	858	1007163	3012799	2473617
41.5	35705227	11128414	12990239	29643204	12323562	11138317	331313	0	1460	1100762	2940423	2297204
42.5	31048808	12929314	15026975	26653263	12706869	11450122	327658	0	2381	1181069	2852078	2114997
43.5	27044499	14555081	16758658	23991154	12949229	11630864	327459	0	3731	1244504	2754949	1937357
44.5	23641084	15934910	18118722	21660968	13062151	11693918	333908	0	5631	1288268	2656103	1771245
45.5	20771415	17025555	19082142	19645177	13060216	11655257	350266	0	8204	1310691	2561900	1620813
46.5	18364712	17811357	19658485	17915090	12959637	11532021	380171	2	11565	1311458	2477659	1488084
47.5	16353488	18300418	19882193	16437683	12777081	11341394	427998	7	15807	1291651	2407565	1373608
48.5	14676963	18518649	19802709	15179728	12528770	11099763	499068	21	20988	1253613	2354728	1276989
49.5	13282318	18503249	19476013	14110064	12229846	10822167	599391	59	27127	1200644	2321345	1197304
50.5	12124747	18296775	18958272	13200660	11893978	10521965	734434	152	34196	1136612	2308881	1133391
51.5	11166862	17942418	18301621	12426965	11533154	10210706	906323	365	42122	1065534	2318238	1084045
52.5	10377841	17480690	17551797	11767838	11157622	9898124	1109250	819	50793	991218	2349867	1048140
53.5	9732512	16947432	16747162	11205280	10775933	9592224	1324172	1726	60068	916989	2403823	1024691
54.5	9210474	16372879	15918682	10724074	10395062	9299433	1516127	3424	69790	845536	2479752	1012887
55.5	8795313	15781515	15090491	10311412	10020554	9024774	1639028	6425	79803	778866	2576828	1012095
56.5	8473920	15192420	14280748	9956546	9656706	8772046	1650501	11445	89959	718341	2693639	1021845
57.5	8235924	14619899	13502606	9650466	9306743	8544002	1531972	19419	100134	664768	2828064	1041815
58.5	8073205	14074229	12765160	9385632	8972992	8342513	1301642	31477	110238	618519	2977154	1071791
59.5	7979494	13562409	12074318	9155745	8657039	8168710	1009396	48881	120215	579657	3137064	1111635
60.5	7950038	13088858	11433545	8955549	8359872	8023104	715244	72914	130048	548044	3303053	1161244
61.5	7981302	12656019	10844494	8780681	8082007	7905694	465451	104731	139760	523435	3469594	1220501
62.5	8070717	12264870	10307517	8627537	7823597	7816039	280606	145187	149410	505555	3630601	1289228
63.5	8216440	11915328	9822065	8493169	7584517	7753329	158580	194674	159091	494145	3779761	1367135
64.5	8417132	11606576	9387008	8375199	7364448	7716431	85221	252993	168926	489003	3910957	1453776
65.5	8671733	11337306	9000871	8271744	7162931	7703931	44256	319287	179066	490000	4018716	1548503
66.5	8979229	11105903	8662020	8181359	6979422	7714163	22592	392046	189690	497095	4098638	1650438
67.5	9338417	10910576	8368797	8102982	6813333	7745243	11534	469208	200999	510329	4147734	1758452
68.5	9747654	10749452	8119613	8035887	6664061	7795095	5989	548308	213219	529824	4164628	1871168
69.5	10204605	10620637	7913019	7979643	6531019	7861491	3212	626694	226603	555763	4149596	1986982
70.5	10705985	10522257	7747756	7934068	6413649	7942088	1804	701745	241433	588374	4104454	2104109
71.5	11247322	10452475	7622776	7899192	6311445	8034479	1074	771087	258022	627897	4032300	2220646
72.5	11822752	10409501	7537265	7875216	6223956	8136250	683	832759	276724	674555	3937181	2334657
73.5	12424860	10391593	7490641	7862474	6150799	8245041	467	885337	297933	728509	3823715	2444265
74.5	13044613	10397047	7482545	7861391	6091663	8358609	344	927985	322096	789822	3696722	2547746
75.5	13671377	10424192	7512825	7872446	6046311	8474896	274	960453	349715	858411	3560914	2643628
76.5	14293070	10471374	7581505	7896134	6014579	8592086	236	983025	381361	934011	3420642	2730758
77.5	14896439	10536947	7688744	7932925	5996376	8708652	218	996428	417675	1016146	3279734	2808367
78.5	15467472	10619260	7834781	7983233	5991684	8823393	216	1001731	459379	1104108	3141404	2876105
79.5	15991934	10716653	8019865	8047377	6000544	8935454	228	1000228	507282	1196962	3008224	2934041
80.5	16455993	10827450	8244177	8125544	6023059	9044326	254	993337	562283	1293569	2882152	2982658
81.5	16846891	10949957	8507727	8217766	6059380	9149833	297	982508	625376	1392629	2764584	3022810
82.5	17153617	11082469	8810244	8323880	6109701	9252098	363	969155	697644	1492742	2656434	3055673
83.5	17367513	11223277	9151051	8443508	6174242	9351503	460	954606	780254	1592489	2558214	3082685
84.5	17482767	11370680	9528929	8576033	6253242	9448633	601	940074	874450	1690514	2470116	3105478
85.5	17496733	11523004	9941991	8720582	6346943	9544222	803	926646	981525	1785607	2392087	3125816
86.5	17410057	11678621	10387546	8876016	6455574	9639088	1094	915282	1102801	1876778	2323890	3145535
87.5	17226602	11835979	10861994	9040927	6579337	9734083	1512	906831	1239594	1963315	2265162	3166488
88.5	16953164	11993619	11360749	9213650	6718385	9830031	2109	902050	1393165	2044814	2215457	3190503
89.5	16599036	12150210	11878196	9392280	6872808	9927688	2961	901626	1564676	2121199	2174273	3219344
90.5	16175440	12304573	12407719	9574707	7042612	10027700	4170	906203	1755123	2192712	2141085	3254679
91.5	15694893	12455701	12941779	9758659	7227697	10130575	5877	916411	1965281	2259885	2115358	3298057
92.5	15170569	12602786	13472076	9941757	7427846	10236655	8271	932887	2195631	2323501	2096561	3350880
93.5	14615685	12745228	13989772	10121587	7642699	10346112	11600	956306	2446302	2384550	2084177	3414376
94.5	14042972	12882653	14485784	10295771	7871743	10458932	16192	987395	2717006	2444174	2077707	3489571
95.5	13464250	13014909	14951121	10462045	8114300	10574923	22470	1026960	3006995	2503626	2076676	3577254
96.5	12890110	13142067	15377255	10618341	8369513	10693720	30969	1075897	3315021	2564221	2080630	3677928
97.5	12329727	13264411	15756486	10762857	8636346	10814798	42362	1135208	3639317	2627298	2089144	3791765
98.5	11790769	13382420	16082285	10894125	8913584	10937486	57479	1206004	3977607	2694197	2101821	3918544
99.5	11279404	13496748	16349582	11011058	9199840	11060995	77328	1289512	4327122	2766228	2118292	4057591
100.5	10800378	13608194	16554977	11112992	9493565	11184437	103118	1387062	4684655	2844657	2138215	4207726
101.5	10357138	13717672	16696858	11199694	9793071	11306851	136270	1500076	5046625	2930691	2161283	4367213
102.5	9951996	13826175	16775419	11271369	10096552	11427233	178430	1630040	5409169	3025466	2187218	4533738
103.5	9586296	13934742	16792578	11328632	10402116	11544565	231471	1778464	5768246	3130030	2215775	4704416
104.5	9260583	14044417	16751816	11372477	10707819	11657838	297483	1946831	6119745	3245337	2246746	4875844
105.5	8974770	14156213	16657940	11404226	11011699	11766082	378752	2136527	6459613	3372224	2279956	5044195
106.5	8728274	14271075	16516804	11425469	11311819	11868392	477720	2348763	6783963	3511392	2315268	5205371
107.5	8520142	14389848	16335003	11438000	11606303	11963947	596929	2584482	7089193	3663378	2352580	5355198
108.5	8349146	14513242	16119571	11443750	11893374	12052031	738948	2844257	7372080	3828525	2391829	5489660
109.5	8213859	14641800	15877696	11444726	12171387	12132047	906282	3128188	7629864	4006946	2432988	5605144
110.5	8112712	14775877	15616465	11442944	12438859	12203530	1101253	3435809	7860316	4198482	2476067	5698682
111.5	8044021	14915611	15342660	11440379	12694493	12266154	1325881	3765996	8061775	4402659	2521110	5768156
112.5	8006015	15060906	15062595	11438916	12937199	12319734	1581748	4116911	8233177	4618647	2568195	5812446
113.5	7996830	15211415	14782001	11440315	13166099	12364227	1869855	4485970	8374049	4845220	2617432	5831503
114.5	8014511	15366529	14505961	11446176	13380537	12399727	2190494	4869848	8484492	5080725	2668960	5826348
115.5	8056995	15525373	14238876	11457922	13580078	12426458	2543120	5264538	8565145	5323060	2722944	5798979
116.5	8122094	15686802	13984469	11476779	13764496	12444763	2926264	5665439	8617136	5569671	2779573	5752226
117.5	8207484	15849409	13745813	11503769	13933763	12455090	3337462	6067505	8642015	5817568	2839057	5689554
118.5	8310681	16011537	13525371	11539706	14088037	12457980	3773238	6465413	8641687	6063367	2901623	5614841
119.5	8429045	16171301	13325053	11585194	14227634	12454050	4229126	6853764	8618340	6303351	2967515	5532166
120.5	8559773	16326609	13146280	11640630	14353011	12443978	4699753	7227296	8574368	6533571	3036985	5445605
121.5	8699915	16475206	12990040	11706206	14464741	12428483	5178959	7581092	8512301	6749955	3110294	5359076
122.5	8846398	16614709	12856950	11781920	14563488	12408316	5659978	7910765	8434735	6948454	3187708	5276210
123.5	8996069	16742660	12747312	11867578	14649987	12384239	6135643	8212620	8344272	7125188	3269492	5200278
124.5	9145740	16856582	12661166	11962801	14725016	12357013	6598634	8483774	8243467	7276608	3355912	5134146
125.5	9292255	16954039	12598327	12067036	14789379	12327384	7041726	8722222	8134780	7399644	3447225	5080273
126.5	9432565	17032697	12558428	12179563	14843887	12296074	7458044	8926866	8020542	7491848	3543679	5040725
127.5	9563799	17090392	12540948	12299502	14889340	12263770	7841301	9097491	7902926	7551498	3645507	5017212
128.5	9683348	17125191	12545235	12425822	14926512	12231114	8186006	9234703	7783929	7577682	3752927	5011125
129.5	9788936	17135450	12570527	12557356	14956142	12198699	8487634	9339835	7665354	7570333	3866133	5023587
130.5	9878688	17119864	12615967	12692805	14978922	12167061	8742743	9414830	7548813	7530226	3985291	5055486
131.5	9951179	17077516	12680608	12830755	14995490	12136677	8949043	9462114	7435719	7458928	4110539	5107516
132.5	10005474	17007902	12763425	12969689	15006425	12107961	9105416	9484460	7327292	7358721	4241974	5180201
133.5	10041143	16910956	12863314	13108005	15012246	12081262	9211871	9484858	7224569	7232487	4379656	5273909
134.5	10058260	16787054	12979095	13244027	15013404	12056864	9269477	9466400	7128414	7083571	4523595	5388859
135.5	10057376	16637003	13109511	13376029	15010292	12034988	9280239	9432170	7039525	6915640	4673749	5525121
136.5	10039486	16462028	13253228	13502252	15003235	12015787	9246965	9385162	6958452	6732533	4830018	5682598
137.5	10005972	16263729	13408832	13620928	14992501	11999354	9173109	9328202	6885606	6538128	4992238	5861015
138.5	9958537	16044048	13574827	13730299	14978301	11985722	9062604	9263901	6821275	6336211	5160176	6059883
139.5	9899134	15805206	13749635	13828644	14960792	11974865	8919707	9194619	6765632	6130379	5333526	6278483
140.5	9829893	15549655	13931597	13914302	14940081	11966702	8748848	9122438	6718751	5923955	5511902	6515827
141.5	9753048	15280010	14118971	13985694	14916235	11961100	8554488	9049155	6680612	5719936	5694837	6770632
142.5	9670865	14998990	14309936	14041351	14889278	11957877	8341009	8976281	6651113	5520954	5881778	7041297
143.5	9585585	14709355	14502602	14079934	14859204	11956807	8112612	8905048	6630078	5329270	6072082	7325880
144.5	9499365	14413854	14695010	14100255	14825979	11957624	7873245	8836423	6617263	5146773	6265022	7622091
145.5	9414242	14115168	14885150	14101297	14789543	11960023	7626543	8771123	6612360	4975004	6459779	7927288
146.5	9332090	13815872	15070969	14082233	14749821	11963669	7375797	8709632	6615006	4815183	6655450	8238496
147.5	9254601	13518391	15250389	14042437	14706725	11968197	7123932	8652227	6624781	4668245	6851049	8552427
148.5	9183266	13224976	15421324	13981496	14660159	11973217	6873500	8598994	6641220	4534880	7045515	8865527
149.5	9119365	12937682	15581705	13899214	14610023	11978323	6626693	8549852	6663807	4415573	7237717	9174032
150.5	9063965	12658352	15729501	13795619	14556216	11983091	6385353	8504570	6691985	4310648	7426464	9474036
151.5	9017916	12388613	15862744	13670960	14498645	11987089	6150996	8462790	6725157	4220300	7610520	9761578
152.5	8981862	12129871	15979556	13525701	14437218	11989877	5924840	8424046	6762688	4144632	7788613	10032726
153.5	8956239	11883321	16078178	13360510	14371859	11991016	5707836	8387782	6803909	4083687	7959450	10283682
154.5	8941287	11649952	16156998	13176250	14302501	11990070	5500692	8353370	6848120	4037471	8121740	10510871
155.5	8937053	11430554	16214574	12973963	14229090	11986609	5303912	8320128	6894598	4005976	8274205	10711045
156.5	8943402	11225742	16249665	12754845	14151592	11980216	5117818	8287339	6942597	3989197	8415600	10881362
157.5	8960022	11035959	16261247	12520231	14069985	11970491	4942581	8254262	6991359	3987148	8544737	11019467
158.5	8986429	10861501	16248539	12271569	13984268	11957052	4778249	8220155	7040113	3999870	8660498	11123552
159.5	9021973	10702525	16211015	12010396	13894457	11939540	4624761	8184287	7088088	4027437	8761860	11192396
160.5	9065846	10559067	16148414	11738313	13800585	11917624	4481977	8145953	7134519	4069963	8847908	11225389
161.5	9117087	10431058	16060751	11456960	13702704	11891000	4349692	8104488	7178651	4127597	8917855	11222535
162.5	9174586	10318332	15948312	11167992	13600884	11859398	4227647	8059280	7219751	4200524	8971055	11184435
163.5	9237096	10220639	15811654	10873057	13495209	11822580	4115551	8009783	7257114	4288959	9007015	11112249
164.5	9303242	10137656	15651591	10573774	13385780	11780344	4013084	7955525	7290072	4393139	9025407	11007644
165.5	9371533	10068995	15469181	10271713	13272715	11732525	3919909	7896117	7317998	4513307	9026072	10872730
166.5	9440373	10014208	15265705	9968379	13156141	11678993	3835679	7831258	7340320	4649705	9009024	10709983
167.5	9508087	9972796	15042644	9665196	13036200	11619657	3760043	7760745	7356521	4802553	8974450	10522166
168.5	9572934	9944208	14801648	9363498	12913045	11554466	3692650	7684468	7366150	4972025	8922708	10312247
169.5	9633139	9927851	14544511	9064516	12786836	11483401	3633150	7602413	7368821	5158233	8854317	10083313
170.5	9686912	9923087	14273134	8769374	12657744	11406483	3581200	7514661	7364226	5361197	8769952	9838499
171.5	9732485	9929237	13989497	8479084	12525946	11323765	3536462	7421384	7352127	5580815	8670425	9580910
172.5	9768141	9945583	13695622	8194543	12391622	11235337	3498604	7322836	7332366	5816836	8556675	9313567
173.5	9792247	9971366	13393545	7916536	12254961	11141317	3467300	7219351	7304861	6068825	8429752	9039348
174.5	9803288	10005788	13085285	7645734	12116151	11041854	3442230	7111326	7269607	6336130	8290792	8760950
175.5	9799900	10048016	12772818	7382699	11975384	10937123	3423077	6999220	7226674	6617852	8141004	8480854
176.5	9780899	10097176	12458048	7127892	11832854	10827325	3409526	6883538	7176201	6912811	7981648	8201307
177.5	9745311	10152361	12142792	6881674	11688753	10712683	3401265	6764821	7118396	7219520	7814014	7924308
178.5	9692394	10212628	11828759	6644315	11543275	10593440	3397978	6643634	7053526	7536163	7639404	7651603
179.5	9621654	10277004	11517536	6416003	11396610	10469854	3399348	6520560	6981917	7860576	7459117	7384688
180.5	9532860	10344486	11210579	6196846	11248949	10342201	3405050	6396183	6903941	8190242	7274424	7124818
181.5	9426049	10414048	10909203	5986888	11100478	10210766	3414753	6271083	6820015	8522293	7086563	6873020
182.5	9301523	10484643	10614583	5786108	10951382	10075845	3428116	6145826	6730591	8853525	6896716	6630106
183.5	9159842	10555211	10327749	5594434	10801843	9937741	3444785	6020956	6636148	9180425	6706006	6396697
184.5	9001808	10624684	10049589	5411746	10652038	9796762	3464395	5896988	6537186	9499217	6515482	6173237
185.5	8828448	10691997	9780854	5237886	10502141	9653217	3486563	5774407	6434218	9805916	6326116	5960016
186.5	8640981	10756089	9522163	5072661	10352321	9507419	3510895	5653657	6327767	10096401	6138795	5757190
187.5	8440797	10815922	9274009	4915855	10202745	9359677	3536977	5535143	6218353	10366500	5954319	5564797
188.5	8229416	10870481	9036770	4767225	10053574	9210300	3564382	5419228	6106492	10612082	5773401	5382780
189.5	8008459	10918792	8810714	4626515	9904964	9059591	3592665	5306229	5992692	10829163	5596665	5211000
190.5	7779610	10959925	8596013	4493457	9757068	8907849	3621368	5196423	5877443	11014009	5424649	5049251
191.5	7544581	10993009	8392750	4367772	9610032	8755365	3650022	5090041	5761217	11163245	5257811	4897277
192.5	7305081	11017240	8200926	4249178	9464000	8602424	3678144	4987274	5644464	11273958	5096524	4754781
193.5	7062785	11031889	8020474	4137391	9319109	8449300	3705250	4888271	5527608	11343783	4941092	4621437
194.5	6819308	11036315	7851263	4032127	9175491	8296261	3730847	4793145	5411047	11370987	4791746	4496898
195.5	6576178	11029967	7693111	3933105	9033275	8143563	3754446	4701972	5295147	11354527	4648654	4380807
196.5	6334824	11012395	7545785	3840050	8892583	7991452	3775566	4614795	5180249	11294086	4511928	4272797
197.5	6096553	10983252	7409016	3752692	8753532	7840163	3793734	4531627	5066659	11190090	4381625	4172503
198.5	5862547	10942299	7282498	3670767	8616233	7689922	3808495	4452455	4954656	11043699	4257757	4079565
199.5	5633853	10889411	7165899	3594023	8480795	7540942	3819419	4377237	4844486	10856772	4140294	3993626
200.5	5411380	10824570	7058860	3522213	8347316	7393423	3826102	4305913	4736367	10631813	4029171	3914344
201.5	5195901	10747871	6961002	3455103	8215894	7247557	3828177	4238402	4630489	10371892	3924294	3841385
202.5	4988058	10659515	6871930	3392468	8086618	7103523	3825314	4174604	4527013	10080557	3825539	3774432
203.5	4788364	10559808	6791235	3334092	7959572	6961487	3817234	4114405	4426076	9761728	3732764	3713181
204.5	4597215	10449150	6718492	3279770	7834835	6821606	3803702	4057681	4327787	9419588	3645807	3657343
205.5	4414896	10328036	6653269	3229308	7712480	6684026	3784542	4004292	4232237	9058469	3564492	3606646
206.5	4241594	10197041	6595124	3182522	7592573	6548879	3759632	3954092	4139490	8682744	3488630	3560833
207.5	4077406	10056814	6543606	3139238	7475176	6416289	3728911	3906928	4049595	8296724	3418025	3519663
208.5	3922351	9908065	6498257	3099291	7360344	6286369	3692377	3862639	3962580	7904565	3352472	3482912
209.5	3776383	9751559	6458615	3062526	7248126	6159221	3650091	3821061	3878458	7510191	3291762	3450367
210.5	3639396	9588103	6424208	3028797	7138565	6034937	3602171	3782026	3797228	7117224	3235683	3421834
211.5	3511240	9418534	6394563	2997968	7031700	5913599	3548794	3745364	3718872	6728940	3184020	3397128
212.5	3391725	9243710	6369200	2969911	6927562	5795281	3490190	3710903	3643366	6348234	3136555	3376082
213.5	3280633	9064498	6347639	2944503	6826178	5680046	3426640	3678472	3570670	5977600	3093072	3358536
214.5	3177723	8881764	6329392	2921634	6727568	5567950	3358470	3647901	3500739	5619128	3053355	3344345
215.5	3082738	8696368	6313975	2901196	6631748	5459040	3286047	3619019	3433517	5274512	3017185	3333372
216.5	2995414	8509149	6300902	2883091	6538727	5353354	3209769	3591659	3368944	4945062	2984348	3325491
217.5	2915481	8320921	6289686	2867225	6448511	5250925	3130064	3565657	3306953	4631736	2954627	3320585
218.5	2842669	8132466	6279846	2853511	6361098	5151777	3047378	3540851	3247472	4335166	2927808	3318542
219.5	2776711	7944530	6270907	2841867	6276483	5055926	2962171	3517085	3190425	4055693	2903676	3319258
220.5	2717346	7757813	6262397	2832215	6194655	4963384	2874910	3494206	3135733	3793404	2882018	3322637
221.5	2664322	7572972	6253860	2824482	6115601	4874157	2786063	3472067	3083317	3548172	2862621	3328584
222.5	2617398	7390612	6244847	2818598	6039301	4788243	2696091	3450526	3033092	3319686	2845273	3337010
223.5	2576343	7211291	6234928	2814496	5965731	4705637	2605443	3429446	2984974	3107492	2829762	3347828
224.5	2540939	7035513	6223689	2812112	5894864	4626330	2514553	3408698	2938879	2911020	2815876	3360954
225.5	2510980	6863732	6210739	2811383	5826668	4550305	2423833	3388158	2894722	2729616	2803406	3376303
226.5	2486272	6696348	6195710	2812251	5761110	4477544	2333671	3367711	2852418	2562566	2792140	3393791
227.5	2466637	6533714	6178261	2814654	5698149	4408026	2244426	3347247	2811881	2409119	2781871	3413333
228.5	2451905	6376135	6158082	2818533	5637745	4341723	2156429	3326664	2773029	2268507	2772391	3434842
229.5	2441920	6223867	6134893	2823830	5579852	4278609	2069979	3305868	2735779	2139959	2763495	3458229
230.5	2436537	6077126	6108452	2830485	5524424	4218651	1985341	3284770	2700049	2022713	2754978	3483400
231.5	2435619	5936086	6078552	2838436	5471409	4161817	1902748	3263291	2665759	1916032	2746641	3510257
232.5	2439039	5800881	6045022	2847621	5420756	4108071	1822403	3241360	2632830	1819205	2738288	3538697
233.5	2446678	5671613	6007735	2857974	5372409	4057376	1744472	3218910	2601186	1731556	2729726	3568610
234.5	2458422	5548351	5966602	2869428	5326311	4009693	1669096	3195884	2570752	1652449	2720768	3599880
235.5	2474163	5431136	5921573	2881911	5282402	3964984	1596383	3172233	2541455	1581289	2711234	3632383
236.5	2493795	5319982	5872641	2895348	5240622	3923207	1526415	3147912	2513224	1517524	2700952	3665988
237.5	2517215	5214882	5819838	2909661	5200909	3884321	1459248	3122884	2485990	1460646	2689756	3700555
238.5	2544320	5115806	5763233	2924764	5163197	3848285	1394915	3097119	2459687	1410191	2677491	3735934
239.5	2575006	5022711	5702933	2940570	5127422	3815055	1333428	3070593	2434250	1365736	2664014	3771968
240.5	2609166	4935536	5639079	2956982	5093516	3784589	1274780	3043288	2409618	1326901	2649191	3808488
241.5	2646688	4854207	5571844	2973901	5061413	3756844	1218946	3015190	2385731	1293345	2632901	3845319
242.5	2687454	4778642	5501432	2991220	5031043	3731777	1165889	2986293	2362531	1264766	2615040	3882272
243.5	2731339	4708747	5428071	3008825	5002337	3709344	1115558	2956593	2339964	1240896	2595513	3919154
244.5	2778209	4644424	5352012	3026598	4975224	3689503	1067891	2926093	2317976	1221504	2574244	3955760
245.5	2827918	4585568	5273526	3044412	4949635	3672209	1022818	2894800	2296519	1206390	2551172	3991878
246.5	2880311	4532069	5192900	3062135	4925498	3657419	980262	2862722	2275544	1195387	2526251	4027289
247.5	2935215	4483815	5110431	3079627	4902741	3645089	940142	2829874	2255006	1188354	2499453	4061768
248.5	2992449	4440691	5026427	3096744	4881293	3635176	902371	2796274	2234861	1185180	2470765	4095083
249.5	3051811	4402580	4941199	3113335	4861082	3627634	866860	2761940	2215071	1185776	2440192	4126999
250.5	3113087	4369365	4855061	3129244	4842036	3622420	833520	2726896	2195596	1190081	2407755	4157279
251.5	3176045	4340927	4768324	3144308	4824084	3619487	802259	2691166	2176400	1198055	2373490	4185685
252.5	3240437	4317147	4681297	3158365	4807155	3618789	772987	2654779	2157451	1209677	2337449	4211979
253.5	3305998	4297905	4594279	3171244	4791178	3620280	745615	2617763	2138718	1224948	2299700	4235926
254.5	3372446	4283083	4507562	3182777	4776081	3623911	720055	2580150	2120172	1243886	2260321	4257295
255.5	3439484	4272560	4421426	3192791	4761797	3629632	696221	2541972	2101785	1266527	2219406	4275864
256.5	3506800	4266216	4336138	3201116	4748254	3637392	674030	2503263	2083536	1292920	2177058	4291417
257.5	3574066	4263928	4251949	3207581	4735385	3647138	653403	2464059	2065400	1323128	2133392	4303752
258.5	3640945	4265575	4169097	3212021	4723124	3658815	634261	2424396	2047358	1357228	2088531	4312677
259.5	3707085	4271031	4087803	3214274	4711402	3672364	616531	2384312	2029394	1395304	2042603	4318019
260.5	3772128	4280170	4008270	3214183	4700156	3687727	600142	2343844	2011490	1437450	1995746	4319621
261.5	3835710	4292862	3930684	3211602	4689320	3704838	585028	2303032	1993633	1483766	1948098	4317343
262.5	3897461	4308974	3855217	3206391	4678833	3723632	571125	2261916	1975811	1534356	1899802	4311070
263.5	3957011	4328371	3782020	3198425	4668634	3744039	558372	2220536	1958014	1589322	1851003	4300708
264.5	4013991	4350910	3711230	3187589	4658662	3765983	546713	2178934	1940233	1648768	1801844	4286187
265.5	4068037	4376445	3642969	3173785	4648860	3789386	536094	2137149	1922463	1712792	1752467	4267464
266.5	4118794	4404825	3577341	3156930	4639172	3814167	526463	2095225	1904698	1781483	1703012	4244521
267.5	4165918	4435891	3514439	3136958	4629542	3840235	517775	2053203	1886934	1854919	1653615	4217366
268.5	4209077	4469479	3454339	3113824	4619918	3867500	509983	2011125	1869169	1933160	1604408	4186036
269.5	4247960	4505417	3397108	3087502	4610251	3895862	503045	1969033	1851402	2016250	1555515	4150594
270.5	4282275	4543526	3342800	3057985	4600490	3925218	496923	1926970	1833634	2104205	1507056	4111131
271.5	4311753	4583617	3291458	3025291	4590589	3955458	491580	1884978	1815866	2197013	1459141	4067763
272.5	4336153	4625494	3243115	2989457	4580505	3986468	486979	1843099	1798101	2294628	1411876	4020630
273.5	4355262	4668955	3197799	2950543	4570194	4018125	483088	1801374	1780343	2396968	1365355	3969897
274.5	4368897	4713786	3155526	2908631	4559616	4050303	479877	1759845	1762595	2503904	1319667	3915752
275.5	4376909	4759766	3116308	2863823	4548735	4082868	477315	1718553	1744863	2615262	1274891	3858401
276.5	4379184	4806666	3080150	2816243	4537513	4115682	475374	1677538	1727153	2730813	1231096	3798068
277.5	4375640	4854250	3047055	2766035	4525919	4148600	474028	1636839	1709472	2850276	1188345	3734996
278.5	4366235	4902272	3017018	2713359	4513920	4181470	473250	1596496	1691825	2973305	1146691	3669437
279.5	4350961	4950481	2990034	2658392	4501489	4214138	473017	1556546	1674222	3099496	1106179	3601657
280.5	4329846	4998621	2966092	2601327	4488599	4246442	473304	1517025	1656669	3228379	1066847	3531929
281.5	4302955	5046427	2945182	2542369	4475226	4278218	474087	1477969	1639175	3359418	1028724	3460531
282.5	4270386	5093635	2927290	2481735	4461348	4309297	475343	1439413	1621747	3492011	991833	3387745
283.5	4232271	5139974	2912403	2419647	4446945	4339506	477050	1401388	1604395	3625494	956190	3313854
284.5	4188775	5185171	2900505	2356337	4432000	4368670	479184	1363927	1587126	3759139	921805	3239138
285.5	4140090	5228957	2891581	2292039	4416498	4396613	481723	1327059	1569949	3892163	888680	3163872
286.5	4086438	5271059	2885615	2226987	4400425	4423158	484643	1290812	1552872	4023728	856815	3088326
287.5	4028063	5311210	2882592	2161417	4383771	4448126	487921	1255213	1535904	4152954	826202	3012761
288.5	3965235	5349147	2882495	2095559	4366525	4471342	491533	1220285	1519052	4278921	796832	2937428
289.5	3898240	5384613	2885308	2029641	4348682	4492631	495454	1186051	1502324	4400686	768689	2862566
290.5	3827381	5417358	2891016	1963881	4330235	4511822	499659	1152533	1485728	4517289	741755	2788402
291.5	3752976	5447144	2899602	1898489	4311181	4528749	504122	1119748	1469270	4627764	716010	2715148
292.5	3675353	5473743	2911049	1833664	4291518	4543251	508816	1087713	1452958	4731159	691429	2643001
293.5	3594844	5496940	2925342	1769596	4271245	4555175	513712	1056443	1436798	4826543	667987	2572144
294.5	3511791	5516537	2942461	1706457	4250365	4564375	518783	1025951	1420797	4913025	645656	2502744
295.5	3426532	5532351	2962388	1644410	4228879	4570714	523998	996247	1404958	4989764	624409	2434950
296.5	3339406	5544218	2985103	1583600	4206792	4574068	529326	967340	1389289	5055986	604213	2368898
297.5	3250750	5551993	3010582	1524161	4184110	4574323	534736	939237	1373793	5110996	585040	2304707
298.5	3160892	5555552	3038802	1466207	4160838	4571378	540195	911943	1358474	5154193	566858	2242480
299.5	3070152	5554792	3069733	1409842	4136984	4565146	545670	885461	1343337	5185075	549635	2182308
300.5	2978840	5549633	3103344	1355151	4112558	4555556	551127	859792	1328385	5203255	533341	2124264
301.5	2887255	5540019	3139598	1302206	4087570	4542549	556530	834937	1313620	5208465	517944	2068411
302.5	2795680	5525917	3178455	1251066	4062029	4526087	561845	810892	1299044	5200562	503413	2014798
303.5	2704384	5507316	3219868	1201776	4035947	4506146	567035	787655	1284660	5179531	489718	1963463
304.5	2613620	5484233	3263783	1154367	4009337	4482718	572065	765222	1270469	5145487	476829	1914432
305.5	2523624	5456703	3310139	1108860	3982211	4455816	576900	743585	1256471	5098670	464718	1867724
306.5	2434615	5424789	3358867	1065265	3954583	4425466	581503	722738	1242667	5039446	453356	1823347
307.5	2346793	5388574	3409890	1023580	3926467	4391716	585840	702672	1229057	4968297	442716	1781301
308.5	2260341	5348162	3463120	983796	3897877	4354626	589876	683378	1215640	4885812	432773	1741580
309.5	2175423	5303677	3518458	945896	3868829	4314277	593579	664845	1202416	4792681	423500	1704171
310.5	2092185	5255265	3575795	909856	3839336	4270764	596915	647062	1189382	4689680	414874	1669058
311.5	2010756	5203086	3635009	875643	3809415	4224196	599855	630018	1176537	4577657	406872	1636217
312.5	1931248	5147319	3695964	843223	3779081	4174697	602369	613699	1163880	4457522	399471	1605624
313.5	1853756	5088154	3758513	812555	3748350	4122406	604430	598094	1151407	4330229	392652	1577249
314.5	1778357	5025798	3822492	783596	3717238	4067472	606014	583188	1139116	4196762	386395	1551061
315.5	1705117	4960466	3887724	756297	3685761	4010056	607098	568968	1127004	4058122	380680	1527028
316.5	1634083	4892382	3954015	730612	3653935	3950327	607663	555420	1115068	3915310	375491	1505116
317.5	1565292	4821778	4021157	706490	3621777	3888463	607691	542531	1103303	3769317	370810	1485288
318.5	1498766	4748892	4088926	683879	3589301	3824649	607169	530286	1091706	3621108	366623	1467511
319.5	1434517	4673964	4157080	662729	3556525	3759075	606085	518671	1080274	3471615	362915	1451747
320.5	1372545	4597237	4225363	642989	3523464	3691933	604433	507672	1069001	3321723	359672	1437961
321.5	1312841	4518953	4293505	624607	3490133	3623420	602207	497276	1057883	3172263	356882	1426118
322.5	1255386	4439353	4361216	607535	3456550	3553732	599406	487469	1046916	3024008	354532	1416180
323.5	1200154	4358675	4428197	591724	3422728	3483064	596032	478238	1036095	2877664	352613	1408114
324.5	1147111	4277152	4494133	577126	3388684	3411610	592092	469569	1025415	2733869	351113	1401884
325.5	1096218	4195012	4558695	563697	3354433	3339560	587592	461451	1014872	2593187	350022	1397454
326.5	1047429	4112475	4621546	551393	3319990	3267102	582546	453872	1004460	2456113	349333	1394789
327.5	1000694	4029754	4682337	540172	3285369	3194415	576967	446819	994175	2323069	349036	1393854
328.5	955960	3947053	4740713	529994	3250585	3121674	570873	440282	984011	2194407	349123	1394611
329.5	913169	3864565	4796313	520823	3215653	3049046	564283	434250	973963	2070412	349586	1397025
330.5	872262	3782475	4848771	512622	3180586	2976691	557221	428714	964028	1951303	350419	1401055
331.5	833176	3700955	4897722	505358	3145399	2904759	549710	423662	954199	1837241	351614	1406661
332.5	795849	3620168	4942802	498999	3110106	2833392	541777	419088	944471	1728331	353164	1413800
333.5	760215	3540265	4983651	493517	3074719	2762721	533450	414981	934841	1624626	355061	1422425
334.5	726211	3461384	5019916	488882	3039252	2692871	524759	411336	925303	1526133	357300	1432487
335.5	693769	3383654	5051256	485070	3003718	2623953	515734	408144	915853	1432820	359871	1443932
336.5	662827	3307190	5077342	482055	2968129	2556069	506407	405399	906487	1344619	362769	1456701
337.5	633319	3232098	5097864	479815	2932500	2489313	496810	403095	897199	1261430	365983	1470728
338.5	605181	3158472	5112530	478328	2896840	2423768	486975	401228	887986	1183129	369506	1485944
339.5	578350	3086394	5121072	477574	2861163	2359506	476934	399792	878844	1109568	373328	1502270
340.5	552766	3015938	5123248	477532	2825481	2296590	466720	398784	869769	1040586	377439	1519620
341.5	528367	2947166	5118845	478185	2789804	2235077	456364	398199	860757	976005	381826	1537899
342.5	505096	2880132	5107683	479513	2754145	2175010	445898	398036	851804	915639	386478	1557004
343.5	482895	2814880	5089616	481498	2718515	2116428	435353	398291	842909	859297	391381	1576821
344.5	461710	2751445	5064533	484121	2682924	2059360	424757	398963	834066	806781	396518	1597227
345.5	441486	2689855	5032365	487363	2647383	2003827	414138	400050	825274	757894	401873	1618087
346.5	422172	2630129	4993080	491205	2611902	1949845	403524	401552	816529	712440	407426	1639255
347.5	403719	2572281	4946690	495625	2576493	1897421	392940	403467	807830	670225	413156	1660574
348.5	386080	2516317	4893248	500601	2541164	1846557	382411	405797	799174	631060	419041	1681876
349.5	369208	2462238	4832849	506110	2505926	1797250	371958	408539	790558	594759	425054	1702982
350.5	353061	2410038	4765632	512124	2470789	1749490	361603	411696	781981	561146	431168	1723701
351.5	337597	2359708	4691777	518616	2435761	1703265	351364	415267	773441	530050	437352	1743834
352.5	322777	2311233	4611505	525552	2400853	1658556	341260	419253	764937	501307	443574	1763170
353.5	308562	2264594	4525078	532898	2366072	1615342	331305	423655	756468	474763	449796	1781493
354.5	294919	2219770	4432793	540616	2331429	1573599	321515	428472	748031	450271	455981	1798580
355.5	281813	2176735	4334984	548661	2296930	1533297	311902	433707	739627	427692	462086	1814200
356.5	269213	2135460	4232017	556987	2262586	1494408	302477	439358	731255	406896	468069	1828122
357.5	257089	2095915	4124287	565542	2228404	1456898	293249	445426	722914	387762	473882	1840114
358.5	245414	2058067	4012215	574269	2194391	1420732	284227	451909	714604	370175	479476	1849945
359.5	234162	2021881	3896246	583105	2160556	1385876	275416	458808	706324	354030	484799	1857391
360.5	223310	1987321	3776840	591984	2126907	1352290	266823	466119	698074	339228	489798	1862232
361.5	212835	1954349	3654475	600833	2093450	1319938	258451	473840	689855	325679	494416	1864261
362.5	202717	1922926	3529635	609575	2060193	1288779	250303	481967	681667	313298	498598	1863286
363.5	192937	1893013	3402814	618126	2027142	1258774	242381	490495	673509	302008	502283	1859131
364.5	183480	1864568	3274504	626399	1994305	1229883	234685	499418	665383	291737	505415	1851639
365.5	174329	1837551	3145197	634303	1961689	1202066	227215	508727	657288	282421	507934	1840680
366.5	165471	1811919	3015378	641741	1929298	1175282	219969	518414	649226	274001	509783	1826149
367.5	156895	1787631	2885520	648616	1897140	1149491	212947	528466	641196	266421	510905	1807969
368.5	148589	1764645	2756083	654826	1865220	1124654	206145	538871	633200	259633	511246	1786097
369.5	140546	1742917	2627511	660270	1833545	1100731	199561	549611	625239	253592	510754	1760524
370.5	132757	1722404	2500225	664846	1802119	1077682	193189	560670	617313	248259	509381	1731274
371.5	125217	1703064	2374624	668454	1770948	1055470	187027	572026	609422	243597	507085	1698408
372.5	117920	1684854	2251081	670994	1740037	1034057	181069	583655	601569	239575	503828	1662026
373.5	110863	1667730	2129942	672375	1709391	1013405	175310	595530	593753	236163	499578	1622261
374.5	104042	1651648	2011522	672508	1679015	993477	169745	607622	585975	233337	494311	1579283
375.5	97455	1636566	1896108	671313	1648913	974239	164368	619897	578237	231076	488013	1533295
376.5	91103	1622439	1783953	668719	1619089	955656	159174	632319	570538	229360	480673	1484534
377.5	84983	1609224	1675280	664666	1589548	937694	154155	644847	562880	228173	472296	1433264
378.5	79096	1596875	1570279	659106	1560293	920319	149307	657437	555264	227502	462891	1379773
379.5	73443	1585349	1469109	652004	1531328	903500	144624	670042	547689	227335	452481	1324373
380.5	68024	1574600	1371897	643343	1502656	887205	140097	682610	540157	227665	441098	1267393
381.5	62840	1564584	1278740	633118	1474282	871405	135723	695086	532668	228484	428784	1209173
382.5	57892	1555253	1189706	621344	1446207	856070	131493	707412	525222	229787	415591	1150063
383.5	53180	1546562	1104835	608052	1418436	841171	127403	719525	517820	231573	401583	1090414
384.5	48705	1538464	1024141	593292	1390969	826683	123445	731359	510462	233838	386831	1030577
385.5	44468	1530911	947613	577130	1363811	812578	119615	742847	503149	236584	371416	970893
386.5	40466	1523853	875218	559649	1336964	798831	115905	753918	495880	239811	355427	911695
387.5	36699	1517243	806900	540949	1310429	785418	112311	764496	488655	243523	338959	853297
388.5	33166	1511031	742588	521145	1284209	772316	108826	774508	481475	247721	322112	795998
389.5	29862	1505164	682190	500364	1258305	759503	105444	783875	474339	252412	304990	740068
390.5	26786	1499592	625604	478746	1232720	746957	102162	792519	467246	257597	287703	685756
391.5	23932	1494261	572711	456438	1207454	734658	98973	800363	460198	263284	270357	633282
392.5	21294	1489119	523385	433598	1182509	722587	95872	807329	453192	269475	253060	582835
393.5	18868	1484111	477488	410383	1157887	710726	92855	813339	446229	276175	235918	534574
394.5	16645	1479181	434877	386955	1133587	699058	89917	818320	439308	283387	219032	488629
395.5	14619	1474274	395405	363476	1109612	687566	87053	822199	432428	291114	202499	445096
396.5	12780	1469333	358918	340102	1085961	676235	84260	824908	425589	299357	186408	404044
397.5	11119	1464301	325264	316984	1062636	665052	81534	826382	418789	308115	170842	365511
398.5	9626	1459120	294287	294265	1039636	654002	78870	826565	412028	317384	155873	329510
399.5	8292	1453731	265833	272078	1016963	643075	76266	825404	405305	327159	141565	296027
400.5	7106	1448076	239751	250544	994615	632258	73718	822853	398619	337431	127970	265027
401.5	6057	1442097	215890	229770	972594	621542	71223	818877	391969	348185	115130	236452
402.5	5135	1435736	194105	209848	950899	610916	68779	813447	385353	359405	103076	210230
403.5	4329	1428934	174253	190857	929530	600374	66382	806545	378771	371069	91829	186272
404.5	3629	1421635	156197	172857	908486	589907	64031	798162	372221	383148	81399	164477
405.5	3024	1413782	139807	155897	887768	579509	61724	788300	365703	395609	71785	144734
406.5	2505	1405321	124955	140005	867374	569175	59459	776972	359214	408410	62979	126926
407.5	2063	1396197	111521	125200	847303	558899	57235	764203	352755	421506	54961	110930
408.5	1688	1386359	99393	111484	827556	548678	55049	750027	346323	434839	47708	96621
409.5	1372	1375759	88461	98846	808130	538508	52902	734493	339919	448349	41186	83874
410.5	1109	1364350	78626	87267	789026	528388	50792	717657	333539	461962	35361	72564
411.5	890	1352089	69792	76715	770242	518316	48719	699589	327185	475600	30189	62570
412.5	709	1338934	61870	67150	751776	508290	46683	680367	320854	489176	25628	53772
413.5	561	1324852	54777	58527	733627	498312	44683	660080	314547	502592	21631	46060
414.5	441	1309810	48438	50793	715795	488381	42720	638824	308261	515744	18152	39324
415.5	345	1293780	42780	43894	698277	478498	40794	616704	301997	528521	15142	33464
416.5	267	1276741	37738	37772	681072	468666	38905	593832	295753	540805	12556	28385
417.5	205	1258677	33252	32366	664178	458885	37054	570324	289530	552471	10349	24000
418.5	157	1239576	29266	27617	647594	449160	35242	546300	283328	563391	8478	20227
419.5	119	1219434	25729	23466	631317	439493	33469	521885	277145	573432	6902	16994
420.5	89	1198252	22596	19856	615346	429888	31737	497204	270981	582461	5584	14233
421.5	67	1176040	19823	16732	599679	420348	30047	472381	264838	590344	4490	11883
422.5	49	1152811	17373	14042	584313	410877	28400	447539	258715	596952	3587	9891
423.5	36	1128588	15211	11736	569247	401480	26797	422800	252613	602158	2847	8207
424.5	26	1103399	13305	9770	554478	392162	25238	398279	246532	605844	2245	6790
425.5	19	1077281	11628	8100	540004	382927	23727	374089	240473	607902	1759	5600
426.5	14	1050276	10153	6689	525822	373780	22263	350333	234438	608234	1369	4605
427.5	10	1022434	8857	5502	511931	364726	20848	327109	228426	606760	1058	3776
428.5	7	993811	7721	4508	498327	355769	19482	304505	222441	603414	813	3087
429.5	5	964469	6725	3680	485008	346916	18168	282603	216482	598153	620	2516
430.5	3	934477	5853	2992	471972	338170	16905	261472	210553	590953	469	2045
431.5	2	903908	5090	2424	459215	329536	15694	241173	204655	581813	353	1658
432.5	2	872842	4424	1956	446735	321019	14536	221756	198790	570756	264	1340
433.5	1	841360	3842	1573	434530	312624	13431	203261	192961	557832	196	1080
434.5	0	809551	3335	1261	422595	304354	12380	185719	187169	543113	144	868
435.5	0	777504	2893	1007	410928	296215	11382	169150	181419	526697	105	696
436.5	0	745312	2508	801	399527	288209	10438	153565	175713	508705	77	556
437.5	0	713069	2173	635	388388	280341	9547	138967	170053	489280	55	444
438.5	0	680870	1882	502	377507	272614	8707	125348	164444	468585	40	353
439.5	0	648809	1629	395	366882	265030	7920	112695	158887	446800	28	280
440.5	0	616981	1410	310	356510	257594	7183	100988	153388	424116	20	221
441.5	0	585479	1219	243	346387	250307	6496	90199	147949	400739	14	175
442.5	0	554391	1054	189	336510	243171	5857	80297	142575	376876	10	137
443.5	0	523805	911	147	326876	236189	5265	71245	137268	352741	7	108
444.5	0	493803	787	114	317480	229361	4718	63003	132033	328544	5	85
445.5	0	464464	680	88	308320	222690	4214	55530	126873	304488	3	66
446.5	0	435861	587	68	299393	216176	3753	48779	121793	280769	2	51
447.5	0	408060	507	52	290694	209819	3330	42706	116795	257570	1	40
448.5	0	381122	438	40	282219	203621	2946	37264	111885	235055	0	31
449.5	0	355102	378	31	273967	197581	2597	32407	107065	213374	0	24
450.5	0	330047	326	23	265932	191698	2281	28088	102340	192653	0	19
451.5	0	305995	281	18	258111	185973	1997	24263	97712	172999	0	14
452.5	0	282980	243	13	250501	180405	1742	20889	93185	154494	0	11
453.5	0	261027	210	10	243098	174992	1514	17923	88763	137200	0	8
454.5	0	240153	181	8	235898	169733	1311	15327	84448	121156	0	6
455.5	0	220368	156	6	228897	164627	1131	13064	80243	106378	0	5
456.5	0	201676	135	4	222091	159673	972	11097	76152	92866	0	4
457.5	0	184074	116	3	215478	154867	832	9395	72176	80600	0	3
458.5	0	167552	100	2	209053	150208	709	7927	68317	69545	0	2
459.5	0	152094	87	2	202812	145694	602	6667	64579	59652	0	2
460.5	0	137678	75	1	196751	141323	510	5588	60961	50862	0	1
461.5	0	124280	65	1	190868	137091	429	4669	57466	43108	0	0
462.5	0	111867	56	0	185157	132996	360	3888	54095	36317	0	0
463.5	0	100407	48	0	179616	129036	301	3227	50848	30410	0	0
464.5	0	89861	42	0	174241	125207	251	2670	47725	25309	0	0
465.5	0	80188	36	0	169028	121507	208	2201	44728	20935	0	0
466.5	0	71346	31	0	163973	117933	171	1809	41855	17211	0	0
467.5	0	63292	27	0	159073	114481	141	1482	39106	14062	0	0
468.5	0	55979	23	0	154323	111149	115	1211	36481	11419	0	0
469.5	0	49363	20	0	149722	107933	94	985	33978	9215	0	0
470.5	0	43397	18	0	145263	104830	76	800	31595	7390	0	0
471.5	0	38035	15	0	140946	101837	61	647	29331	5890	0	0
472.5	0	33234	13	0	136765	98950	49	522	27185	4665	0	0
473.5	0	28949	11	0	132717	96168	39	419	25153	3673	0	0
474.5	0	25139	10	0	128799	93486	31	336	23233	2873	0	0
475.5	0	21761	9	0	125007	90901	25	269	21422	2234	0	0
476.5	0	18779	8	0	121339	88410	20	214	19718	1726	0	0
477.5	0	16153	7	0	117790	86011	15	170	18117	1325	0	0
478.5	0	13851	6	0	114358	83700	12	135	16617	1011	0	0
479.5	0	11839	5	0	111039	81474	9	106	15213	767	0	0
480.5	0	10087	4	0	107831	79330	7	84	13902	578	0	0
481.5	0	8566	4	0	104729	77265	6	66	12680	433	0	0
482.5	0	7251	3	0	101731	75277	4	51	11544	323	0	0
483.5	0	6118	3	0	98834	73362	3	40	10490	239	0	0
484.5	0	5146	3	0	96036	71518	2	31	9513	176	0	0
485.5	0	4313	2	0	93332	69743	2	24	8611	128	0	0
486.5	0	3604	2	0	90720	68033	1	19	7779	93	0	0
487.5	0	3001	2	0	88198	66386	1	14	7014	67	0	0
488.5	0	2491	1	0	85763	64800	0	11	6311	48	0	0
489.5	0	2061	1	0	83412	63271	0	9	5667	35	0	0
490.5	0	1699	1	0	81142	61799	0	7	5079	25	0	0
491.5	0	1396	0	0	78951	60380	0	5	4542	17	0	0
492.5	0	1143	0	0	76836	59013	0	4	4054	12	0	0
493.5	0	933	0	0	74796	57694	0	3	3610	9	0	0
494.5	0	759	0	0	72827	56422	0	2	3209	6	0	0
495.5	0	616	0	0	70927	55195	0	2	2846	4	0	0
496.5	0	498	0	0	69094	54011	0	1	2519	3	0	0
497.5	0	401	0	0	67326	52869	0	0	2224	2	0	0
498.5	0	322	0	0	65621	51765	0	0	1960	1	0	0
499.5	0	257	0	0	63976	50698	0	0	1723	0	0	0
500.5	0	205	0	0	62389	49667	0	0	1512	0	0	0
501.5	0	163	0	0	60860	48669	0	0	1323	0	0	0
502.5	0	129	0	0	59384	47704	0	0	1156	0	0	0
503.5	0	102	0	0	57962	46769	0	0	1007	0	0	0
504.5	0	80	0	0	56590	45863	0	0	876	0	0	0
505.5	0	63	0	0	55267	44984	0	0	760	0	0	0
506.5	0	49	0	0	53992	44131	0	0	658	0	0	0
507.5	0	38	0	0	52763	43303	0	0	568	0	0	0
508.5	0	30	0	0	51577	42498	0	0	490	0	0	0
509.5	0	23	0	0	50435	41715	0	0	421	0	0	0
510.5	0	18	0	0	49333	40952	0	0	361	0	0	0
511.5	0	14	0	0	48271	40208	0	0	309	0	0	0
512.5	0	10	0	0	47246	39483	0	0	264	0	0	0
513.5	0	8	0	0	46259	38774	0	0	225	0	0	0
514.5	0	6	0	0	45307	38082	0	0	191	0	0	0
515.5	0	5	0	0	44389	37403	0	0	162	0	0	0
516.5	0	3	0	0	43503	36739	0	0	137	0	0	0
517.5	0	3	0	0	42650	36087	0	0	115	0	0	0
518.5	0	2	0	0	41826	35447	0	0	97	0	0	0
519.5	0	1	0	0	41032	34818	0	0	82	0	0	0
520.5	0	1	0	0	40266	34198	0	0	68	0	0	0
521.5	0	0	0	0	39526	33588	0	0	57	0	0	0
522.5	0	0	0	0	38813	32985	0	0	48	0	0	0
523.5	0	0	0	0	38125	32391	0	0	40	0	0	0
524.5	0	0	0	0	37460	31802	0	0	33	0	0	0
525.5	0	0	0	0	36819	31220	0	0	27	0	0	0
526.5	0	0	0	0	36200	30644	0	0	22	0	0	0
527.5	0	0	0	0	35601	30072	0	0	19	0	0	0
528.5	0	0	0	0	35023	29504	0	0	15	0	0	0
529.5	0	0	0	0	34464	28939	0	0	12	0	0	0
530.5	0	0	0	0	33924	28378	0	0	10	0	0	0
531.5	0	0	0	0	33402	27820	0	0	8	0	0	0
532.5	0	0	0	0	32897	27264	0	0	7	0	0	0
533.5	0	0	0	0	32407	26710	0	0	5	0	0	0
534.5	0	0	0	0	31934	26157	0	0	4	0	0	0
535.5	0	0	0	0	31475	25605	0	0	4	0	0	0
536.5	0	0	0	0	31030	25055	0	0	3	0	0	0
537.5	0	0	0	0	30598	24506	0	0	2	0	0	0
538.5	0	0	0	0	30179	23957	0	0	2	0	0	0
539.5	0	0	0	0	29773	23408	0	0	1	0	0	0
540.5	0	0	0	0	29377	22861	0	0	1	0	0	0
541.5	0	0	0	0	28993	22313	0	0	0	0	0	0
542.5	0	0	0	0	28619	21767	0	0	0	0	0	0
543.5	0	0	0	0	28254	21220	0	0	0	0	0	0
544.5	0	0	0	0	27898	20675	0	0	0	0	0	0
545.5	0	0	0	0	27551	20130	0	0	0	0	0	0
546.5	0	0	0	0	27212	19586	0	0	0	0	0	0
547.5	0	0	0	0	26881	19043	0	0	0	0	0	0
548.5	0	0	0	0	26556	18502	0	0	0	0	0	0
549.5	0	0	0	0	26238	17962	0	0	0	0	0	0
550.5	0	0	0	0	25925	17424	0	0	0	0	0	0
551.5	0	0	0	0	25618	16888	0	0	0	0	0	0
552.5	0	0	0	0	25316	16355	0	0	0	0	0	0
553.5	0	0	0	0	25019	15825	0	0	0	0	0	0
554.5	0	0	0	0	24726	15299	0	0	0	0	0	0
555.5	0	0	0	0	24436	14777	0	0	0	0	0	0
556.5	0	0	0	0	24149	14258	0	0	0	0	0	0
557.5	0	0	0	0	23866	13745	0	0	0	0	0	0
558.5	0	0	0	0	23585	13237	0	0	0	0	0	0
559.5	0	0	0	0	23306	12734	0	0	0	0	0	0
560.5	0	0	0	0	23028	12238	0	0	0	0	0	0
561.5	0	0	0	0	22752	11749	0	0	0	0	0	0
562.5	0	0	0	0	22477	11267	0	0	0	0	0	0
563.5	0	0	0	0	22203	10792	0	0	0	0	0	0
564.5	0	0	0	0	21929	10326	0	0	0	0	0	0
565.5	0	0	0	0	21655	9868	0	0	0	0	0	0
566.5	0	0	0	0	21381	9419	0	0	0	0	0	0
567.5	0	0	0	0	21106	8980	0	0	0	0	0	0
568.5	0	0	0	0	20831	8550	0	0	0	0	0	0
569.5	0	0	0	0	20554	8131	0	0	0	0	0	0
570.5	0	0	0	0	20276	7723	0	0	0	0	0	0
571.5	0	0	0	0	19997	7325	0	0	0	0	0	0
572.5	0	0	0	0	19717	6938	0	0	0	0	0	0
573.5	0	0	0	0	19434	6564	0	0	0	0	0	0
574.5	0	0	0	0	19150	6200	0	0	0	0	0	0
575.5	0	0	0	0	18864	5849	0	0	0	0	0	0
576.5	0	0	0	0	18575	5510	0	0	0	0	0	0
577.5	0	0	0	0	18284	5183	0	0	0	0	0	0
578.5	0	0	0	0	17991	4868	0	0	0	0	0	0
579.5	0	0	0	0	17695	4566	0	0	0	0	0	0
580.5	0	0	0	0	17397	4276	0	0	0	0	0	0
581.5	0	0	0	0	17097	3998	0	0	0	0	0	0
582.5	0	0	0	0	16794	3733	0	0	0	0	0	0
583.5	0	0	0	0	16489	3479	0	0	0	0	0	0
584.5	0	0	0	0	16181	3238	0	0	0	0	0	0
585.5	0	0	0	0	15871	3009	0	0	0	0	0	0
586.5	0	0	0	0	15558	2791	0	0	0	0	0	0
587.5	0	0	0	0	15244	2585	0	0	0	0	0	0
588.5	0	0	0	0	14927	2391	0	0	0	0	0	0
589.5	0	0	0	0	14609	2207	0	0	0	0	0	0
590.5	0	0	0	0	14289	2034	0	0	0	0	0	0
591.5	0	0	0	0	13967	1871	0	0	0	0	0	0
592.5	0	0	0	0	13644	1718	0	0	0	0	0	0
593.5	0	0	0	0	13320	1575	0	0	0	0	0	0
594.5	0	0	0	0	12995	1442	0	0	0	0	0	0
595.5	0	0	0	0	12670	1317	0	0	0	0	0	0
596.5	0	0	0	0	12343	1201	0	0	0	0	0	0
597.5	0	0	0	0	12017	1094	0	0	0	0	0	0
598.5	0	0	0	0	11691	994	0	0	0	0	0	0
599.5	0	0	0	0	11365	901	0	0	0	0	0	0
600.5	0	0	0	0	11040	816	0	0	0	0	0	0
601.5	0	0	0	0	10715	737	0	0	0	0	0	0
602.5	0	0	0	0	10393	665	0	0	0	0	0	0
603.5	0	0	0	0	10071	599	0	0	0	0	0	0
604.5	0	0	0	0	9752	538	0	0	0	0	0	0
605.5	0	0	0	0	9434	482	0	0	0	0	0	0
606.5	0	0	0	0	9120	432	0	0	0	0	0	0
607.5	0	0	0	0	8808	386	0	0	0	0	0	0
608.5	0	0	0	0	8499	344	0	0	0	0	0	0
609.5	0	0	0	0	8194	306	0	0	0	0	0	0
610.5	0	0	0	0	7892	272	0	0	0	0	0	0
611.5	0	0	0	0	7595	241	0	0	0	0	0	0
612.5	0	0	0	0	7302	213	0	0	0	0	0	0
613.5	0	0	0	0	7014	188	0	0	0	0	0	0
614.5	0	0	0	0	6730	166	0	0	0	0	0	0
615.5	0	0	0	0	6452	146	0	0	0	0	0	0
616.5	0	0	0	0	6178	128	0	0	0	0	0	0
617.5	0	0	0	0	5911	112	0	0	0	0	0	0
618.5	0	0	0	0	5649	98	0	0	0	0	0	0
619.5	0	0	0	0	5394	85	0	0	0	0	0	0
620.5	0	0	0	0	5144	74	0	0	0	0	0	0
621.5	0	0	0	0	4901	65	0	0	0	0	0	0
622.5	0	0	0	0	4665	56	0	0	0	0	0	0
623.5	0	0	0	0	4435	48	0	0	0	0	0	0
624.5	0	0	0	0	4212	42	0	0	0	0	0	0
625.5	0	0	0	0	3995	36	0	0	0	0	0	0
626.5	0	0	0	0	3786	31	0	0	0	0	0	0
627.5	0	0	0	0	3584	26	0	0	0	0	0	0
628.5	0	0	0	0	3388	23	0	0	0	0	0	0
629.5	0	0	0	0	3200	19	0	0	0	0	0	0
630.5	0	0	0	0	3018	16	0	0	0	0	0	0
631.5	0	0	0	0	2844	14	0	0	0	0	0	0
632.5	0	0	0	0	2676	12	0	0	0	0	0	0
633.5	0	0	0	0	2515	10	0	0	0	0	0	0
634.5	0	0	0	0	2362	9	0	0	0	0	0	0
635.5	0	0	0	0	2214	7	0	0	0	0	0	0
636.5	0	0	0	0	2074	6	0	0	0	0	0	0
637.5	0	0	0	0	1940	5	0	0	0	0	0	0
638.5	0	0	0	0	1813	4	0	0	0	0	0	0
639.5	0	0	0	0	1691	4	0	0	0	0	0	0
640.5	0	0	0	0	1576	3	0	0	0	0	0	0
641.5	0	0	0	0	1467	2	0	0	0	0	0	0
642.5	0	0	0	0	1364	2	0	0	0	0	0	0
643.5	0	0	0	0	1266	2	0	0	0	0	0	0
644.5	0	0	0	0	1174	1	0	0	0	0	0	0
645.5	0	0	0	0	1088	1	0	0	0	0	0	0
646.5	0	0	0	0	1006	0	0	0	0	0	0	0
647.5	0	0	0	0	929	0	0	0	0	0	0	0
648.5	0	0	0	0	857	0	0	0	0	0	0	0
649.5	0	0	0	0	790	0	0	0	0	0	0	0
650.5	0	0	0	0	727	0	0	0	0	0	0	0
651.5	0	0	0	0	668	0	0	0	0	0	0	0
652.5	0	0	0	0	613	0	0	0	0	0	0	0
653.5	0	0	0	0	561	0	0	0	0	0	0	0
654.5	0	0	0	0	514	0	0	0	0	0	0	0
655.5	0	0	0	0	470	0	0	0	0	0	0	0
656.5	0	0	0	0	429	0	0	0	0	0	0	0
657.5	0	0	0	0	391	0	0	0	0	0	0	0
658.5	0	0	0	0	356	0	0	0	0	0	0	0
659.5	0	0	0	0	323	0	0	0	0	0	0	0
660.5	0	0	0	0	293	0	0	0	0	0	0	0
661.5	0	0	0	0	266	0	0	0	0	0	0	0
662.5	0	0	0	0	241	0	0	0	0	0	0	0
663.5	0	0	0	0	218	0	0	0	0	0	0	0
664.5	0	0	0	0	196	0	0	0	0	0	0	0
665.5	0	0	0	0	177	0	0	0	0	0	0	0
666.5	0	0	0	0	159	0	0	0	0	0	0	0
667.5	0	0	0	0	143	0	0	0	0	0	0	0
668.5	0	0	0	0	129	0	0	0	0	0	0	0
669.5	0	0	0	0	115	0	0	0	0	0	0	0
670.5	0	0	0	0	103	0	0	0	0	0	0	0
671.5	0	0	0	0	92	0	0	0	0	0	0	0
672.5	0	0	0	0	82	0	0	0	0	0	0	0
673.5	0	0	0	0	73	0	0	0	0	0	0	0
674.5	0	0	0	0	65	0	0	0	0	0	0	0
675.5	0	0	0	0	58	0	0	0	0	0	0	0
676.5	0	0	0	0	52	0	0	0	0	0	0	0
677.5	0	0	0	0	46	0	0	0	0	0	0	0
678.5	0	0	0	0	40	0	0	0	0	0	0	0
679.5	0	0	0	0	36	0	0	0	0	0	0	0
680.5	0	0	0	0	32	0	0	0	0	0	0	0
681.5	0	0	0	0	28	0	0	0	0	0	0	0
682.5	0	0	0	0	24	0	0	0	0	0	0	0
683.5	0	0	0	0	21	0	0	0	0	0	0	0
684.5	0	0	0	0	19	0	0	0	0	0	0	0
685.5	0	0	0	0	17	0	0	0	0	0	0	0
686.5	0	0	0	0	14	0	0	0	0	0	0	0
687.5	0	0	0	0	13	0	0	0	0	0	0	0
688.5	0	0	0	0	11	0	0	0	0	0	0	0
689.5	0	0	0	0	10	0	0	0	0	0	0	0
690.5	0	0	0	0	8	0	0	0	0	0	0	0
691.5	0	0	0	0	7	0	0	0	0	0	0	0
692.5	0	0	0	0	6	0	0	0	0	0	0	0
693.5	0	0	0	0	5	0	0	0	0	0	0	0
694.5	0	0	0	0	5	0	0	0	0	0	0	0
695.5	0	0	0	0	4	0	0	0	0	0	0	0
696.5	0	0	0	0	3	0	0	0	0	0	0	0
697.5	0	0	0	0	3	0	0	0	0	0	0	0
698.5	0	0	0	0	3	0	0	0	0	0	0	0
699.5	0	0	0	0	2	0	0	0	0	0	0	0
700.5	0	0	0	0	2	0	0	0	0	0	0	0
701.5	0	0	0	0	2	0	0	0	0	0	0	0
702.5	0	0	0	0	1	0	0	0	0	0	0	0
703.5	0	0	0	0	1	0	0	0	0	0	0	0
704.5	0	0	0	0	1	0	0	0	0	0	0	0
705.5	0	0	0	0	0	0	0	0	0	0	0	0
706.5	0	0	0	0	0	0	0	0	0	0	0	0
707.5	0	0	0	0	0	0	0	0	0	0	0	0
708.5	0	0	0	0	0	0	0	0	0	0	0	0
709.5	0	0	0	0	0	0	0	0	0	0	0	0
710.5	0	0	0	0	0	0	0	0	0	0	0	0
711.5	0	0	0	0	0	0	0	0	0	0	0	0
712.5	0	0	0	0	0	0	0	0	0	0	0	0
713.5	0	0	0	0	0	0	0	0	0	0	0	0
714.5	0	0	0	0	0	0	0	0	0	0	0	0
715.5	0	0	0	0	0	0	0	0	0	0	0	0
716.5	0	0	0	0	0	0	0	0	0	0	0	0
717.5	0	0	0	0	0	0	0	0	0	0	0	0
718.5	0	0	0	0	0	0	0	0	0	0	0	0
719.5	0	0	0	0	0	0	0	0	0	0	0	0
720.5	0	0	0	0	0	0	0	0	0	0	0	0
721.5	0	0	0	0	0	0	0	0	0	0	0	0
722.5	0	0	0	0	0	0	0	0	0	0	0	0
723.5	0	0	0	0	0	0	0	0	0	0	0	0
724.5	0	0	0	0	0	0	0	0	0	0	0	0
725.5	0	0	0	0	0	0	0	0	0	0	0	0
726.5	0	0	0	0	0	0	0	0	0	0	0	0
727.5	0	0	0	0	0	0	0	0	0	0	0	0
728.5	0	0	0	0	0	0	0	0	0	0	0	0
729.5	0	0	0	0	0	0	0	0	0	0	0	0
730.5	0	0	0	0	0	0	0	0	0	0	0	0
731.5	0	0	0	0	0	0	0	0	0	0	0	0
732.5	0	0	0	0	0	0	0	0	0	0	0	0
733.5	0	0	0	0	0	0	0	0	0	0	0	0
734.5	0	0	0	0	0	0	0	0	0	0	0	0
735.5	0	0	0	0	0	0	0	0	0	0	0	0
736.5	0	0	0	0	0	0	0	0	0	0	0	0
737.5	0	0	0	0	0	0	0	0	0	0	0	0
738.5	0	0	0	0	0	0	0	0	0	0	0	0
739.5	0	0	0	0	0	0	0	0	0	0	0	0
740.5	0	0	0	0	0	0	0	0	0	0	0	0
741.5	0	0	0	0	0	0	0	0	0	0	0	0
742.5	0	0	0	0	0	0	0	0	0	0	0	0
743.5	0	0	0	0	0	0	0	0	0	0	0	0
744.5	0	0	0	0	0	0	0	0	0	0	0	0
745.5	0	0	0	0	0	0	0	0	0	0	0	0
746.5	0	0	0	0	0	0	0	0	0	0	0	0
747.5	0	0	0	0	0	0	0	0	0	0	0	0
748.5	0	0	0	0	0	0	0	0	0	0	0	0
749.5	0	0	0	0	0	0	0	0	0	0	0	0
750.5	0	0	0	0	0	0	0	0	0	0	0	0
751.5	0	0	0	0	0	0	0	0	0	0	0	0
752.5	0	0	0	0	0	0	0	0	0	0	0	0
753.5	0	0	0	0	0	0	0	0	0	0	0	0
754.5	0	0	0	0	0	0	0	0	0	0	0	0
755.5	0	0	0	0	0	0	0	0	0	0	0	0
756.5	0	0	0	0	0	0	0	0	0	0	0	0
757.5	0	0	0	0	0	0	0	0	0	0	0	0
758.5	0	0	0	0	0	0	0	0	0	0	0	0
759.5	0	0	0	0	0	0	0	0	0	0	0	0
760.5	0	0	0	0	0	0	0	0	0	0	0	0
761.5	0	0	0	0	0	0	0	0	0	0	0	0
762.5	0	0	0	0	0	0	0	0	0	0	0	0
763.5	0	0	0	0	0	0	0	0	0	0	0	0
764.5	0	0	0	0	0	0	0	0	0	0	0	0
765.5	0	0	0	0	0	0	0	0	0	0	0	0
766.5	0	0	0	0	0	0	0	0	0	0	0	0
767.5	0	0	0	0	0	0	0	0	0	0	0	0
768.5	0	0	0	0	0	0	0	0	0	0	0	0
769.5	0	0	0	0	0	0	0	0	0	0	0	0
770.5	0	0	0	0	0	0	0	0	0	0	0	0
771.5	0	0	0	0	0	0	0	0	0	0	0	0
772.5	0	0	0	0	0	0	0	0	0	0	0	0
773.5	0	0	0	0	0	0	0	0	0	0	0	0
774.5	0	0	0	0	0	0	0	0	0	0	0	0
775.5	0	0	0	0	0	0	0	0	0	0	0	0
776.5	0	0	0	0	0	0	0	0	0	0	0	0
777.5	0	0	0	0	0	0	0	0	0	0	0	0
778.5	0	0	0	0	0	0	0	0	0	0	0	0
779.5	0	0	0	0	0	0	0	0	0	0	0	0
780.5	0	0	0	0	0	0	0	0	0	0	0	0
781.5	0	0	0	0	0	0	0	0	0	0	0	0
782.5	0	0	0	0	0	0	0	0	0	0	0	0
783.5	0	0	0	0	0	0	0	0	0	0	0	0
784.5	0	0	0	0	0	0	0	0	0	0	0	0
785.5	0	0	0	0	0	0	0	0	0	0	0	0
786.5	0	0	0	0	0	0	0	0	0	0	0	0
787.5	0	0	0	0	0	0	0	0	0	0	0	0
788.5	0	0	0	0	0	0	0	0	0	0	0	0
789.5	0	0	0	0	0	0	0	0	0	0	0	0
790.5	0	0	0	0	0	0	0	0	0	0	0	0
791.5	0	0	0	0	0	0	0	0	0	0	0	0
792.5	0	0	0	0	0	0	0	0	0	0	0	0
793.5	0	0	0	0	0	0	0	0	0	0	0	0
794.5	0	0	0	0	0	0	0	0	0	0	0	0
795.5	0	0	0	0	0	0	0	0	0	0	0	0
796.5	0	0	0	0	0	0	0	0	0	0	0	0
797.5	0	0	0	0	0	0	0	0	0	0	0	0
798.5	0	0	0	0	0	0	0	0	0	0	0	0
799.5	0	0	0	0	0	0	0	0	0	0	0	0
800.5	0	0	0	0	0	0	0	0	0	0	0	0
801.5	0	0	0	0	0	0	0	0	0	0	0	0
802.5	0	0	0	0	0	0	0	0	0	0	0	0
803.5	0	0	0	0	0	0	0	0	0	0	0	0
804.5	0	0	0	0	0	0	0	0	0	0	0	0
805.5	0	0	0	0	0	0	0	0	0	0	0	0
806.5	0	0	0	0	0	0	0	0	0	0	0	0
807.5	0	0	0	0	0	0	0	0	0	0	0	0
808.5	0	0	0	0	0	0	0	0	0	0	0	0
809.5	0	0	0	0	0	0	0	0	0	0	0	0
810.5	0	0	0	0	0	0	0	0	0	0	0	0
811.5	0	0	0	0	0	0	0	0	0	0	0	0
812.5	0	0	0	0	0	0	0	0	0	0	0	0
813.5	0	0	0	0	0	0	0	0	0	0	0	0
814.5	0	0	0	0	0	0	0	0	0	0	0	0
815.5	0	0	0	0	0	0	0	0	0	0	0	0
816.5	0	0	0	0	0	0	0	0	0	0	0	0
817.5	0	0	0	0	0	0	0	0	0	0	0	0
818.5	0	0	0	0	0	0	0	0	0	0	0	0
819.5	0	0	0	0	0	0	0	0	0	0	0	0
820.5	0	0	0	0	0	0	0	0	0	0	0	0
821.5	0	0	0	0	0	0	0	0	0	0	0	0
822.5	0	0	0	0	0	0	0	0	0	0	0	0
823.5	0	0	0	0	0	0	0	0	0	0	0	0
824.5	0	0	0	0	0	0	0	0	0	0	0	0
825.5	0	0	0	0	0	0	0	0	0	0	0	0
826.5	0	0	0	0	0	0	0	0	0	0	0	0
827.5	0	0	0	0	0	0	0	0	0	0	0	0
828.5	0	0	0	0	0	0	0	0	0	0	0	0
829.5	0	0	0	0	0	0	0	0	0	0	0	0
830.5	0	0	0	0	0	0	0	0	0	0	0	0
831.5	0	0	0	0	0	0	0	0	0	0	0	0
832.5	0	0	0	0	0	0	0	0	0	0	0	0
833.5	0	0	0	0	0	0	0	0	0	0	0	0
834.5	0	0	0	0	0	0	0	0	0	0	0	0
835.5	0	0	0	0	0	0	0	0	0	0	0	0
836.5	0	0	0	0	0	0	0	0	0	0	0	0
837.5	0	0	0	0	0	0	0	0	0	0	0	0
838.5	0	0	0	0	0	0	0	0	0	0	0	0
839.5	0	0	0	0	0	0	0	0	0	0	0	0
840.5	0	0	0	0	0	0	0	0	0	0	0	0
841.5	0	0	0	0	0	0	0	0	0	0	0	0
842.5	0	0	0	0	0	0	0	0	0	0	0	0
843.5	0	0	0	0	0	0	0	0	0	0	0	0
844.5	0	0	0	0	0	0	0	0	0	0	0	0
845.5	0	0	0	0	0	0	0	0	0	0	0	0
846.5	0	0	0	0	0	0	0	0	0	0	0	0
847.5	0	0	0	0	0	0	0	0	0	0	0	0
848.5	0	0	0	0	0	0	0	0	0	0	0	0
849.5	0	0	0	0	0	0	0	0	0	0	0	0
850.5	0	0	0	0	0	0	0	0	0	0	0	0
851.5	0	0	0	0	0	0	0	0	0	0	0	0
852.5	0	0	0	0	0	0	0	0	0	0	0	0
853.5	0	0	0	0	0	0	0	0	0	0	0	0
854.5	0	0	0	0	0	0	0	0	0	0	0	0
855.5	0	0	0	0	0	0	0	0	0	0	0	0
856.5	0	0	0	0	0	0	0	0	0	0	0	0
857.5	0	0	0	0	0	0	0	0	0	0	0	0
858.5	0	0	0	0	0	0	0	0	0	0	0	0
859.5	0	0	0	0	0	0	0	0	0	0	0	0
860.5	0	0	0	0	0	0	0	0	0	0	0	0
861.5	0	0	0	0	0	0	0	0	0	0	0	0
862.5	0	0	0	0	0	0	0	0	0	0	0	0
863.5	0	0	0	0	0	0	0	0	0	0	0	0
864.5	0	0	0	0	0	0	0	0	0	0	0	0
865.5	0	0	0	0	0	0	0	0	0	0	0	0
866.5	0	0	0	0	0	0	0	0	0	0	0	0
867.5	0	0	0	0	0	0	0	0	0	0	0	0
868.5	0	0	0	0	0	0	0	0	0	0	0	0
869.5	0	0	0	0	0	0	0	0	0	0	0	0
870.5	0	0	0	0	0	0	0	0	0	0	0	0
871.5	0	0	0	0	0	0	0	0	0	0	0	0
872.5	0	0	0	0	0	0	0	0	0	0	0	0
873.5	0	0	0	0	0	0	0	0	0	0	0	0
874.5	0	0	0	0	0	0	0	0	0	0	0	0
875.5	0	0	0	0	0	0	0	0	0	0	0	0
876.5	0	0	0	0	0	0	0	0	0	0	0	0
877.5	0	0	0	0	0	0	0	0	0	0	0	0
878.5	0	0	0	0	0	0	0	0	0	0	0	0
879.5	0	0	0	0	0	0	0	0	0	0	0	0
880.5	0	0	0	0	0	0	0	0	0	0	0	0
881.5	0	0	0	0	0	0	0	0	0	0	0	0
882.5	0	0	0	0	0	0	0	0	0	0	0	0
883.5	0	0	0	0	0	0	0	0	0	0	0	0
884.5	0	0	0	0	0	0	0	0	0	0	0	0
885.5	0	0	0	0	0	0	0	0	0	0	0	0
886.5	0	0	0	0	0	0	0	0	0	0	0	0
887.5	0	0	0	0	0	0	0	0	0	0	0	0
888.5	0	0	0	0	0	0	0	0	0	0	0	0
889.5	0	0	0	0	0	0	0	0	0	0	0	0
890.5	0	0	0	0	0	0	0	0	0	0	0	0
891.5	0	0	0	0	0	0	0	0	0	0	0	0
892.5	0	0	0	0	0	0	0	0	0	0	0	0
893.5	0	0	0	0	0	0	0	0	0	0	0	0
894.5	0	0	0	0	0	0	0	0	0	0	0	0
895.5	0	0	0	0	0	0	0	0	0	0	0	0
896.5	0	0	0	0	0	0	0	0	0	0	0	0
897.5	0	0	0	0	0	0	0	0	0	0	0	0
898.5	0	0	0	0	0	0	0	0	0	0	0	0
899.5	0	0	0	0	0	0	0	0	0	0	0	0
900.5	0	0	0	0	0	0	0	0	0	0	0	0
901.5	0	0	0	0	0	0	0	0	0	0	0	0
902.5	0	0	0	0	0	0	0	0	0	0	0	0
903.5	0	0	0	0	0	0	0	0	0	0	0	0
904.5	0	0	0	0	0	0	0	0	0	0	0	0
905.5	0	0	0	0	0	0	0	0	0	0	0	0
906.5	0	0	0	0	0	0	0	0	0	0	0	0
907.5	0	0	0	0	0	0	0	0	0	0	0	0
908.5	0	0	0	0	0	0	0	0	0	0	0	0
909.5	0	0	0	0	0	0	0	0	0	0	0	0
910.5	0	0	0	0	0	0	0	0	0	0	0	0
911.5	0	0	0	0	0	0	0	0	0	0	0	0
912.5	0	0	0	0	0	0	0	0	0	0	0	0
913.5	0	0	0	0	0	0	0	0	0	0	0	0
914.5	0	0	0	0	0	0	0	0	0	0	0	0
915.5	0	0	0	0	0	0	0	0	0	0	0	0
916.5	0	0	0	0	0	0	0	0	0	0	0	0
917.5	0	0	0	0	0	0	0	0	0	0	0	0
918.5	0	0	0	0	0	0	0	0	0	0	0	0
919.5	0	0	0	0	0	0	0	0	0	0	0	0
920.5	0	0	0	0	0	0	0	0	0	0	0	0
921.5	0	0	0	0	0	0	0	0	0	0	0	0
922.5	0	0	0	0	0	0	0	0	0	0	0	0
923.5	0	0	0	0	0	0	0	0	0	0	0	0
924.5	0	0	0	0	0	0	0	0	0	0	0	0
925.5	0	0	0	0	0	0	0	0	0	0	0	0
926.5	0	0	0	0	0	0	0	0	0	0	0	0
927.5	0	0	0	0	0	0	0	0	0	0	0	0
928.5	0	0	0	0	0	0	0	0	0	0	0	0
929.5	0	0	0	0	0	0	0	0	0	0	0	0
930.5	0	0	0	0	0	0	0	0	0	0	0	0
931.5	0	0	0	0	0	0	0	0	0	0	0	0
932.5	0	0	0	0	0	0	0	0	0	0	0	0
933.5	0	0	0	0	0	0	0	0	0	0	0	0
934.5	0	0	0	0	0	0	0	0	0	0	0	0
935.5	0	0	0	0	0	0	0	0	0	0	0	0
936.5	0	0	0	0	0	0	0	0	0	0	0	0
937.5	0	0	0	0	0	0	0	0	0	0	0	0
938.5	0	0	0	0	0	0	0	0	0	0	0	0
939.5	0	0	0	0	0	0	0	0	0	0	0	0
940.5	0	0	0	0	0	0	0	0	0	0	0	0
941.5	0	0	0	0	0	0	0	0	0	0	0	0
942.5	0	0	0	0	0	0	0	0	0	0	0	0
943.5	0	0	0	0	0	0	0	0	0	0	0	0
944.5	0	0	0	0	0	0	0	0	0	0	0	0
945.5	0	0	0	0	0	0	0	0	0	0	0	0
946.5	0	0	0	0	0	0	0	0	0	0	0	0
947.5	0	0	0	0	0	0	0	0	0	0	0	0
948.5	0	0	0	0	0	0	0	0	0	0	0	0
949.5	0	0	0	0	0	0	0	0	0	0	0	0
950.5	0	0	0	0	0	0	0	0	0	0	0	0
951.5	0	0	0	0	0	0	0	0	0	0	0	0
952.5	0	0	0	0	0	0	0	0	0	0	0	0
953.5	0	0	0	0	0	0	0	0	0	0	0	0
954.5	0	0	0	0	0	0	0	0	0	0	0	0
955.5	0	0	0	0	0	0	0	0	0	0	0	0
956.5	0	0	0	0	0	0	0	0	0	0	0	0
957.5	0	0	0	0	0	0	0	0	0	0	0	0
958.5	0	0	0	0	0	0	0	0	0	0	0	0
959.5	0	0	0	0	0	0	0	0	0	0	0	0
960.5	0	0	0	0	0	0	0	0	0	0	0	0
961.5	0	0	0	0	0	0	0	0	0	0	0	0
962.5	0	0	0	0	0	0	0	0	0	0	0	0
963.5	0	0	0	0	0	0	0	0	0	0	0	0
964.5	0	0	0	0	0	0	0	0	0	0	0	0
965.5	0	0	0	0	0	0	0	0	0	0	0	0
966.5	0	0	0	0	0	0	0	0	0	0	0	0
967.5	0	0	0	0	0	0	0	0	0	0	0	0
968.5	0	0	0	0	0	0	0	0	0	0	0	0
969.5	0	0	0	0	0	0	0	0	0	0	0	0
970.5	0	0	0	0	0	0	0	0	0	0	0	0
971.5	0	0	0	0	0	0	0	0	0	0	0	0
972.5	0	0	0	0	0	0	0	0	0	0	0	0
973.5	0	0	0	0	0	0	0	0	0	0	0	0
974.5	0	0	0	0	0	0	0	0	0	0	0	0
975.5	0	0	0	0	0	0	0	0	0	0	0	0
976.5	0	0	0	0	0	0	0	0	0	0	0	0
977.5	0	0	0	0	0	0	0	0	0	0	0	0
978.5	0	0	0	0	0	0	0	0	0	0	0	0
979.5	0	0	0	0	0	0	0	0	0	0	0	0
980.5	0	0	0	0	0	0	0	0	0	0	0	0
981.5	0	0	0	0	0	0	0	0	0	0	0	0
982.5	0	0	0	0	0	0	0	0	0	0	0	0
983.5	0	0	0	0	0	0	0	0	0	0	0	0
984.5	0	0	0	0	0	0	0	0	0	0	0	0
985.5	0	0	0	0	0	0	0	0	0	0	0	0
986.5	0	0	0	0	0	0	0	0	0	0	0	0
987.5	0	0	0	0	0	0	0	0	0	0	0	0
988.5	0	0	0	0	0	0	0	0	0	0	0	0
989.5	0	0	0	0	0	0	0	0	0	0	0	0
990.5	0	0	0	0	0	0	0	0	0	0	0	0
991.5	0	0	0	0	0	0	0	0	0	0	0	0
992.5	0	0	0	0	0	0	0	0	0	0	0	0
993.5	0	0	0	0	0	0	0	0	0	0	0	0
994.5	0	0	0	0	0	0	0	0	0	0	0	0
995.5	0	0	0	0	0	0	0	0	0	0	0	0
996.5	0	0	0	0	0	0	0	0	0	0	0	0
997.5	0	0	0	0	0	0	0	0	0	0	0	0
998.5	0	0	0	0	0	0	0	0	0	0	0	0
999.5	0	0	0	0	0	0	0	0	0	0	0	0

## Sheet: 1d
Size (nm) bin	tSV										EVs
68	28	32.2	20.2	19.9	16.6	17.8	15.8	38.3	32.3	50.1	37.7	36.8	38.2	34.6	14.6	18.3	19.5	51.5	54.8	56.6
91	22.5	19.9	19.9	20.5	25.6	24.5	24.1	28.2	40.8	22.4	22.8	23.3	22.1	26.1	33.4	31.3	34.5	11.5	11.6	12.1
113	15.2	16.7	28	30.2	29.1	27.1	32.1	9.38	11.9	7.47	14.1	14	13.7	16.1	27.8	19.5	14.7	6.5	4.05	4.78
155	4.52	5.25	9.55	8.89	9.46	9.41	11.5	3.69	2.2	1.58	2.02	2.58	2.11	1.66	4.91	3.76	3.11	2.01	1.67	1.33

## Sheet: 1e
EVs TCR+	tSV TCR+	EVs CD63+	tSV CD63+	EVs CD40L+	tSV CD40L+	EVs BST2+	tSV BST2+	EVs CD81+	tSV CD81+
102.25	118.75	136.75	100.75	94.25	116.75	106.25	111.75	72.25	114.25
100.25	117.75	124.75	92.25	100.25	115.75	102.75	117.25	75.75	94.75
99.75	122.75	137.25	100.75	102.25	106.75	109.25	108.75	77.75	63.75
103.75	107.75	95.75	98.25			122.75		84.25	89.75
100.75	111.75	86.75	80.25					75.75	100.75
95.75	118.25	96.75	96.75					73.75
108.25	109.75	77.25	96.25					80.75
85.25	121.75	88.25	100.25					79.75
91.25	115.25	98.25	111.75
94.75	118.25
99.25	172.75
	150.75

## Sheet: 1g TCR nMFI
TCRab nMFI
EVs	tSV
1.98	3.25
1.89	3.37
1.65	2.81
1.51	2.05
1.86	3.32
1.74	3.81
	3.41
	3.2
	2.9
