# Supplementary material for: T-cell trans-synaptic vesicles are distinct and carry greater effector content than constitutive extracellular vesicles
Source: Nat Commun. 2022 Jun 16;13:3460. doi: 10.1038/s41467-022-31160-3 (PMC9203538; doi:10.1038/s41467-022-31160-3)
Supplement: Supplementary file 9 — Source Data [file 41467_2022_31160_MOESM9_ESM.zip › Source Data/Supplementary Fig 11 Source Data.xlsx]

## Sheet: Fig S11e BTR 24h
Control	SEB	Mean DC only
192506	203211	24155
186645	207979	23329
187368	217012

## Sheet: Fig S11f ICAM1_24h
Control	SEB	Mean DC only
1440000	2420000	566000
1350000	2320000	746000
1280000	2540000

## Sheet: Fig S11g CD86_24h
Control	SEB	Mean DC only
72320	218170	54118
61566.5	178673	42128
89976.5	223832

## Sheet: Fig S11h CD40_24h
Control	SEB	Mean DC only
69222.5	123338	21955
66730.5	128639	28364
77533	130630

## Sheet: Fig S11i CD40L_24h
Control	SEB	Mean DC only
26587.5	56856.5	4154
20405.5	45926	11882
9717.5	31049.5
