# Supplementary material for: T-cell trans-synaptic vesicles are distinct and carry greater effector content than constitutive extracellular vesicles
Source: Nat Commun. 2022 Jun 16;13:3460. doi: 10.1038/s41467-022-31160-3 (PMC9203538; doi:10.1038/s41467-022-31160-3)
Supplement: Supplementary file 9 — Source Data [file 41467_2022_31160_MOESM9_ESM.zip › Source Data/Supplementary Fig 2e Source Data.xlsx]

## Sheet: 2e
CD63	CD81	ADAM10	BST2
0.59	0.816	0.29	0.531
0.067	0.728	0.016	0.56
0.129	0.753	0.258	0.047
0.088	0.138	-0.135	0.313
0.624	0.66	0.133	0.594
0.878	0.22	0.572	0.184
0.052	0.158	0.145	0.079
0.362	0.726	-0.06	0.573
0.596	0.497	0.534	0.142
0.704	0.514	0.322	0.515
0.788	0.743	0.218	0.591
0.778	0.462	0.364	0.534
0.47	0.698	0.146	0.069
0.21	0.772	0.075	-0.037
0.438	0.629	0.088	0.093
0.582	0.453	0.497	0.01
0.184	0.191	0.418	0.574
0.745	0.73	0.498	0.234
0.796	0.137	0.562	-0.103
-0.054	0.703	0.407
0.761	0.178	0.545	0.664
0.24	0.685	0.446	0.343
0.67	0.11	0.491	0.534
0.553	0.425	0.106	0.499
0.516	0.724	0.578	0.638
0.771	0.857	-0.121	0.582
0.568	0.889	0.126	0.085
0.375	0.547	0.263	-0.03
0.526	0.561	0.213	0.176
0.788	0.592	0.221	0.677
0.86	0.592	-0.048	0.644
0.17	-0.066	-0.046	0.594
0.465	0.729	-0.003	0.624
0.305	0.01	0.574	0.481
0.082	0.749	0.064	0.163
0.153	0.638	0.263	0.606
0.746	0.622	0.2	0.51
0.663	0.195	-0.092	0.253
0.788	0.2	0.375	0.744
0.479	0.691	0.356	0.434
0.756	0.592	0.437	-0.021
0.622	0.481	0.604	0.558
0.22		0.814	0.173
0.648		0.087	0.366
0.57		0.597	0.7
0.555		0.672	0.145
0.122		-0.034	0.452
0.847		0.494	0.762
0.589		0.073	0.253
0.583		0.434	0.415
0.838		0.388	0.537
0.618		0.134	0.637
0.685		0.4	0.157
0.058		0.436	0.607
0.329		0.38	0.248
0.644		0.306	0.349
		0.003	0.489
		0.19	0.157
			0.523
