# Supplementary material for: T-cell trans-synaptic vesicles are distinct and carry greater effector content than constitutive extracellular vesicles
Source: Nat Commun. 2022 Jun 16;13:3460. doi: 10.1038/s41467-022-31160-3 (PMC9203538; doi:10.1038/s41467-022-31160-3)
Supplement: Supplementary file 9 — Source Data [file 41467_2022_31160_MOESM9_ESM.zip › Source Data/Supplementary Fig 3 and 4 Source Data.xlsx]

## Sheet: 3a Surface TCRαβ basal
Control	Altenusin	Bafilomycin	Brefeldin A	Cytochalasin D	Dynasore	Jasplakinolide	Latrunculin A	Manumycin-A	MG132	Nocodazole	SAR405	Wortmannin
100	102	107.3	87.2	71	115.1	64.2	58.8	74.2	89.3	106	114.6	111.9
100	102.6	102.2	91.7	72.8	120	80.7	62.9	76.5	98.5	99.2	112.8	113
100	86.9	89.2	72.6	66.6	92.4	71	53.5	77.1	100.5	87.8	90.5	97.4
100	93.6	96.4	78.5	72.4	100.5	68.5	58.6	72.2	98.3	86.5	99.6	104.1
100	96.7	111.1	89.3	78.4	119.3	71.5	64.4	86	100.2	113.1	116	122.4
100	114.2	127.1	101.3	85.9	135.1	68.6	75.5	92.7	108.2	110.7	126.7	128.8

## Sheet: 3b Surface CD40L basal
Control	Altenusin	Bafilomycin	Brefeldin A	Cytochalasin D	Dynasore	Jasplakinolide	Latrunculin A	Manumycin-A	MG132	Nocodazole	SAR405	Wortmannin
100	103.1	110.5	92.7	147.1	138.2	77.5	156.5	20	102.6	80.1	109.9	100.5
100	114.1	113	107.1	162.1	148.9	87.1	180.5	31.1	106.6	88.7	116.7	112.5
100	89.7	88	91.5	158.1	106	112	135	25.5	102.6	75.2	90.6	97.4
100	97.2	94.3	87.3	174.5	112.3	96.2	169.8	29.8	99.1	77.5	92.3	90.8
100	89.5	93	87.1	135.9	135.9	96.9	130.1	17.4	97.8	68.8	96.8	100.7
100	98.7	99.4	91.9	188.6	134.9	94.5	148.1	27.2	88	88.2	94	98.5

## Sheet: 3c Surface BST2 basal
Control	Altenusin	Bafilomycin	Brefeldin A	Cytochalasin D	Dynasore	Jasplakinolide	Latrunculin A	Manumycin-A	MG132	Nocodazole	SAR405	Wortmannin
100	95.4	87.4	75	87.6	107.6	73.4	67	94	88	87.8	101.1	98
100	96	86.4	82.2	86.9	112.7	106.6	70.3	97.3	97.1	82.4	103.9	107.7
100	89.3	89.9	73.6	89.4	96.8	89.8	68.7	97.4	84.1	78.7	93.7	106.6
100	105.5	100.8	86.2	106.1	109.6	89.3	70.2	102.8	94	89.6	104.2	114.5
100	79.8	93.6	76.2	93.9	120.2	86.9	82.6	95.9	86.1	91.1	115	121.8
100	125.4	130.3	93.9	112.7	151.7	86	93.2	109.4	127.8	114.1	137.4	152.5

## Sheet: 3d Surface CD63 basal
Control	Altenusin	Bafilomycin	Brefeldin A	Cytochalasin D	Dynasore	Jasplakinolide	Latrunculin A	Manumycin-A	MG132	Nocodazole	SAR405	Wortmannin
100	97.2	85.7	88.5	88.8	111.8	74.1	66.5	253.3	104.8	72.8	94.9	87.4
100	116.2	96.4	118	96.4	131.8	101.5	74	335.7	99.9	77.5	109.7	111.8
100	93.8	84.3	96.2	95.6	103.4	103	63.9	363	101.2	58.6	83.6	105.9
100	117.2	103.8	109.8	117.6	119.8	95.5	73.6	341.1	103.9	68.4	95	111.2
100	60.5	72.3	76.8	75.9	114.7	85.6	73.1	341.2	92	50	92.6	102.6
100	112.3	113.8	101.6	103.5	144.9	82.5	60	484	104.9	80	104.6	131

## Sheet: 3e Conjugates ƒ
anti-CD3ε-Fab (molec./µm2)	Control						Latrunculin A						Cytochalasin D						Jasplakinolide						Nocodazole						Dynasore						Altenusin						Manumycin A						Wortmannin
Donor	MD359	MD360	MD366	MD367	MD368	MD369	MD359	MD360	MD366	MD367	MD368	MD369	MD359	MD360	MD366	MD367	MD368	MD369	MD359	MD360	MD366	MD367	MD368	MD369	MD359	MD360	MD366	MD367	MD368	MD369	MD359	MD360	MD366	MD367	MD368	MD369	MD359	MD360	MD366	MD367	MD368	MD369	MD359	MD360	MD366	MD367	MD368	MD369	MD359
0	2.44	3.47	1.66	2.54	4.61	3.33	2.63	3.17	4	6.59	3.37	5.88	4.36	3.76	3.33	4.61	5.98	4.22	2.07	2.69	1.28	1.21	3.62	3.67	4.9	4.25	4.96	6.86	9.17	5.29	3.25	3.06	1.64	1.75	1.91	1.75	5.22	4.1	3.82	4	4.72	3.34	4.09	3.35	2.61	3.8	3.94	3.21	2.85
20	7.55	5.94	5.64	4.64	7.79	5.7	3.4	3.81	4.61	3.3	4.01	2.51	5.5	4.57	3.96	4.9	7.04	4.16	2.5	2.27	1.38	1.29	4.98	3.7	7.03	3.69	5.98	8.02	13.9	6.19	11.1	6.42	3.85	3.85	3.27	4.11	12.7	5.09	6.95	7.21	7.61	5.19	11.2	6.67	6.67	7.3	9.9	5.09	7.23
200	12.1	9.21	8.2	6.44	11.2	5.4	4.06	3.73	3.58	4.22	7	3.34	6.4	4.82	4.66	5.07	8.55	4.17	3.23	3.21	2.02	1.84	7.86	3.98	10.3	5.99	7.5	8.14	10.1	6.26	13.6	5.67	3.8	3.64	3.5	4.83	14.4	6.83	9.12	7.71	10.4	4.96	5.92	6.92	9.29	7.72	10.1	5.78	8.59
2000	17.9	19.5	12.2	11.5	17.6	10.7	11.2	9.25	4.82	6.36	8.33	4.95	17.5	8.05	6.74	9.09	9.92	7.94	12	7.93	4.76	4.04	10.9	5.82	15.1	8.89	12	8.76	12.3	6.06	18.4	19.4	7.29	9.06	12.2	6.34	22.5	15.3	13.7	10	18.7	6.39	27.5	17.4	14.1	12.4	15.8	9.64	20.3
[truncated: 29 more columns]

## Sheet: 3f TCRab nGMFI Tmax
anti-CD3ε-Fab (molec./µm2)	Control						Dynasore						Wortmannin						SAR405						Brefeldin A						Nocodazole						Bafilomycin						Altenusin						Manumycin-A
	MD359	MD360	MD366	MD367	MD368	MD369	MD359	MD360	MD366	MD367	MD368	MD369	MD359	MD360	MD366	MD367	MD368	MD369	MD359	MD360	MD366	MD367	MD368	MD369	MD359	MD360	MD366	MD367	MD368	MD369	MD359	MD360	MD366	MD367	MD368	MD369	MD359	MD360	MD366	MD367	MD368	MD369	MD359	MD360	MD366	MD367	MD368	MD369	MD359
0	1.2	1.67	1.17	1.53	3.12	1.07	43.75	168.11	29.69	59.35	61.99	99.14	0.96	2.46	1.24	2.04	2.3	1.7	1.39	2.32	1.02	1.69	1.64	1.28	1.74	3.57	1.4	1.96	2.87	1.64	2.8	5.92	1.67	3.7	4.21	2.32	1.88	2.52	0.93	1.45	1.61	1.31	3.28	9.45	1.26	2.2	2.19	1.78	1.44
20	3.47	4.52	8.48	6.41	8.99	4.76	63.19	156.14	84.19	117.62	70.7	147.52	9.44	14.96	7.12	7.23	12.43	8.93	7.39	7.39	5.24	6.5	6.66	3.25	7.56	11.25	8.52	6.64	8.49	7.61	10.21	9.32	7.76	8.18	11.04	4.73	3.94	13.62	6.52	4.83	4.1	5.1	9.35	13.31	6.8	7.77	8.93	6.98	9.03
200	32.56	37.56	42.42	40.06	46.12	33.46	99.14	178.64	100.88	107.72	94.95	193.66	39.99	46.75	48.34	39.34	67.59	43.21	34.89	51.81	33.89	39.52	51.39	43.59	35.7	70.07	44.9	40.88	56.99	34.58	35.87	67.08	44.1	46.34	56.16	15.87	34.97	52.32	41.5	37.08	61.71	36.31	35.29	48.61	41.94	36.36	54.77	34.43	26.02
2000	100	100	100	100	100	100	104.78	197.32	179.39	204.29	181.24	199.92	107.19	120.74	125.93	128.27	120.2	151.13	92.69	108.05	132.97	98.28	147.56	141.04	77.12	103.61	127.61	79.99	114.1	123.52	124.43	201.24	141.66	82.88	143.56	110.39	71.24	106.91	119.65	78.82	106.88	122.06	57.35	74.51	88.92	57.63	76.47	111.89	45.55
[truncated: 29 more columns]

## Sheet: 3f TCRab P-values
P-values per density and drug	Dynasore	Wortmannin	SAR405	Brefeldin A	Nocodazole	Bafilomycin	Altenusin	Manumycin-A	MG132	Cytochalasin D	Latrunculin A	Jasplakinolide
0	0.000122	0.968042	0.989282	0.916188	0.841297	0.998427	0.716997	0.949155	0.990886	0.901626	0.089446	0.810776
20	1e-06	0.319975	0.994896	0.679499	0.787683	0.961225	0.56549	0.44893	0.977436	0.087198	0.604703	0.001649
200	8e-06	0.028352	0.465197	0.122577	0.540816	0.300846	0.503784	0.917787	0.515766	1e-06	1e-06	1e-06
2000	7.9e-05	1e-06	0.00038	0.426394	0.000499	0.855109	3.3e-05	1e-06	1e-06	1e-06	1e-06	1e-06

## Sheet: 3g CD40L nGMFI Tmax
anti-CD3ε-Fab (molec./µm2)	Control						Dynasore						Wortmannin						SAR405						Brefeldin A						Nocodazole						Bafilomycin						Altenusin						Manumycin-A
Donor	MD359	MD360	MD366	MD367	MD368	MD369	MD359	MD360	MD366	MD367	MD368	MD369	MD359	MD360	MD366	MD367	MD368	MD369	MD359	MD360	MD366	MD367	MD368	MD369	MD359	MD360	MD366	MD367	MD368	MD369	MD359	MD360	MD366	MD367	MD368	MD369	MD359	MD360	MD366	MD367	MD368	MD369	MD359	MD360	MD366	MD367	MD368	MD369	MD359
0	4.08	12.1	5.25	8.53	11.88	9.68	7.09	13.71	7.33	10.89	17.59	15.65	4.5	11.45	5.8	8.01	12.68	9.94	4.58	12.02	5.73	8.32	12.68	10.52	5.47	13.06	5.96	8.17	13.75	10.32	5.03	18.47	5.76	8.43	14.02	10.13	5.03	12.02	5.96	8.12	12.77	10.26	6.05	12.02	5.73	8.43	12.86	10.26	5.58
20	26.44	30.48	26.12	26.86	44.02	29.16	21.52	37.02	19.53	31.2	36.43	28.31	22.12	34.27	22.04	24.35	39.38	22.86	37.17	43.55	23.8	30.52	50	23.64	17.41	25	12.75	17.54	23.48	18.12	16.23	31.77	12.67	16.54	27.68	17.66	26.44	41.21	22.94	32.62	35.71	24.94	18.25	27.34	17.76	24.66	31.96	23.44	14.4
200	91.88	83.87	92.55	93.72	107.14	90.26	37.96	67.5	44.31	61.26	56.79	56.04	51.57	72.1	70.98	80.63	102.68	75.32	93.72	134.68	83.53	101.05	126.79	106.49	26.7	35.08	18.24	30.94	25.63	31.23	73.3	155.65	52.16	48.22	78.93	38.25	65.97	80.65	64.71	68.59	89.11	75.97	29.84	51.61	31.57	45.55	50.89	44.03	22.85
2000	100	100	100	100	100	100	45.03	55	46.27	55.5	49.2	66.88	69.9	67.82	82.35	83.77	77.77	90.91	96.86	112.1	115.69	85.34	113.39	109.74	28.8	32.98	22.94	30.73	28.39	37.79	90.84	150.81	60.39	56.02	80.27	62.79	63.87	77.82	69.41	62.83	69.38	87.01	29.06	40.48	30.78	38.48	36.88	51.82	21.05
[truncated: 29 more columns]

## Sheet: 3g CD40L P-values
P-values per density and drug	Dynasore	Wortmannin	SAR405	Brefeldin A	Nocodazole	Bafilomycin	Altenusin	Manumycin-A	MG132	Cytochalasin D	Latrunculin A	Jasplakinolide
0	0.386592	0.975887	0.945618	0.769504	0.883837	0.909158	0.859881	0.837925	0.926151	0.348981	0.018016	0.833201
20	0.703879	0.526641	0.45517	0.000365	0.393583	0.973105	0.073163	0.005502	0.001322	1e-06	2.9e-05	1e-06
200	1e-06	0.000554	0.014412	1e-06	0.115532	1.3e-05	1e-06	1e-06	1e-06	1e-06	1e-06	1e-06
2000	1e-06	5.6e-05	0.33508	1e-06	0.1666	1e-06	1e-06	1e-06	1e-06	1e-06	1e-06	1e-06

## Sheet: 3h BST2 Tmax
anti-CD3ε-Fab (molec./µm2)	Control						Dynasore						Wortmannin						SAR405						Brefeldin A						Nocodazole						Bafilomycin						Altenusin						Manumycin-A
Donor	MD359	MD360	MD366	MD367	MD368	MD369	MD359	MD360	MD366	MD367	MD368	MD369	MD359	MD360	MD366	MD367	MD368	MD369	MD359	MD360	MD366	MD367	MD368	MD369	MD359	MD360	MD366	MD367	MD368	MD369	MD359	MD360	MD366	MD367	MD368	MD369	MD359	MD360	MD366	MD367	MD368	MD369	MD359	MD360	MD366	MD367	MD368	MD369	MD359
0	5.2	6.9	8.1	8.2	15.4	6.7	0.7	1.7	2.7	3.4	4.4	4.4	3.2	9.2	10.1	14	17.3	17.9	4	9	7.7	11.4	15.8	12.3	2.7	9.3	7.1	10.6	9.2	7.4	1.7	2.9	5.5	8.8	6.1	7.3	5.3	7.6	9.4	11.6	10.1	15.5	2.7	7.2	6.3	10.4	6.6	11.3	2.2
20	11.5	14.2	33.4	24	33.7	17.8	3.1	4.2	10.6	10.2	15.7	12	22.1	24.9	30.8	30.6	55.4	36.1	20.4	23.2	26.5	26	33	17.2	18	8.1	31.6	25.2	21.3	27	27.6	9.2	26	13.8	23.8	8.4	9.1	18.6	28.6	22	22.2	28.3	10.6	8.7	17.6	17.1	21.9	19.2	9.8
200	40.9	32.9	50.9	47.4	53.3	43.4	10.3	9.9	26.7	20	36.1	35.3	39.5	38	60.6	57.1	97.7	61.2	38.3	50.3	47.9	50	81.1	66.6	36.5	43.8	51.4	46.1	66.9	43.4	47.9	49.1	65.2	53.3	65.9	12.3	31.3	34	51.2	43.9	81.6	54.1	26.6	20.2	38.1	32.2	56.2	38.9	7.2
2000	100	100	100	100	100	100	35.7	33.6	72.6	55.1	72.5	86.1	100.5	101.5	132.5	145.8	148.2	163.3	95.4	114.2	138.8	103.9	150.5	137.3	78.1	78.8	120.5	84.2	119.5	124	118.2	155	126.4	68.3	142.7	76.1	68.8	81.7	107.7	76.9	111.1	122.7	56.7	50.4	78.7	44.7	79.7	92.9	51.4
[truncated: 29 more columns]

[truncated: 11 more sheets: 3h BST2 P-values, 3i CD63 Tmax, 3i CD63 P-values, 4a Surface TCRαβ Cell nGMF, 4a Surface TCRαβ P-values, 4b Surface CD40L Cell nGMF, 4b Surface CD40L P-values, 4c Surface BST2 Cell nGMFI, 4c Surface BST2 P-values, 4d Surface CD63 Cell nGMFI, 4d Surface CD63 P-values]
