# Supplementary material for: T-cell trans-synaptic vesicles are distinct and carry greater effector content than constitutive extracellular vesicles
Source: Nat Commun. 2022 Jun 16;13:3460. doi: 10.1038/s41467-022-31160-3 (PMC9203538; doi:10.1038/s41467-022-31160-3)
Supplement: Supplementary file 9 — Source Data [file 41467_2022_31160_MOESM9_ESM.zip › Source Data/Supplementary Fig 5 Source Data.xlsx]

## Sheet: 5c-FoxP3percent
	TH	Tregs
Donor 1	15.72	67.5
Donor 2	14.3	80.4
Donor 3	9.56	74.27

## Sheet: 5d-CAR
Agonist Density	Ag-HLA-A2-CAR				UCHT-1 Fab-CAR				Ag-HLA-A2-non-CAR				UCHT-1 Fab-non-CAR
0	0	0	0	0	0	0	0	0	0	0			0	0
2	12.43	15.28	23.2	12	-2.96	-3.97	1.3	0.2	0.93	-8.4			3.52	-15.9
10	34.87	35.42	57.1	50.1	-1.8	-1.86	1.2	3.3	-0.22	-8.3			2.84	-6
40	41.91	40.96	89	59.7	-0.37	-6.82	0.1	1.7	0	-24.5			5.81	-8.7
140	58.82	57.79	91.6	65.4	0.85	-3.27	6	5.7	-7.59	-10.5			7.56	-17.8

## Sheet: 5d-CD8a
Agonist Density	Ag-HLA-A2-CAR				anti-CD3e Fab-CAR				Ag-HLA-A2 Non CAR		anti-CD3e Fab-Non CAR
0	0	0	0	0	0	0	0	0	0	0	0	0
2	0.73	0.87	1.9	0	0.38	0.73	1.4	2.1	0.12	0.2	0.6	1.9
10	2.81	2.77	3.9	3.9	0.63	0.67	2.2	3.5	0.64	-0.4	0.27	1.5
40	3.29	3.36	10.4	5.1	1.11	1.02	2.1	4.6	0.39	-0.3	1.16	2.6
140	9.09	9.67	9.3	8.2	2.54	2.92	6.5	7.2	5	1.1	2.9	3.5

## Sheet: 5f-CD63
Agonist Density	Ag-HLA-A2-CAR				anti-CD3e Fab-CAR				Ag-HLA-A2 Non CAR		anti-CD3e Fab-Non CAR
0	0	0	0	0	0	0	0	0	0	0	0	0
2	3.65	7.39	32.8	20.3	7.21	9.68	21.5	10.8	-0.04	-0.5	7.49	29.6
10	11.93	16.83	47	38.6	8.41	9.37	21.7	14.9	0.47	10.1	5.04	26
40	12.47	18.36	77.9	39.8	10.21	11.2	23.1	12.7	-2.69	8.4	10.34	27.4
140	23.3	34.73	67.2	37.8	16.67	19.32	29.2	21.5	-2.11	0	18.3	39.3

## Sheet: 5g-PRF1
Agonist Density	Ag-HLA-A2-CAR				anti-CD3e Fab-CAR				Ag-HLA-A2-Non CAR		anti-CD3e Fab-Non CAR
0	0	0	0	0	0	0	0	0	0	0	0	0
2	40	193	-87	-434	404	659	1298	1563	53	-174	422	359
10	329	829	68	295	330	761	1415	1811	75	-189	528	523
40	241	795	191	126	371	717	1315	1647	28	-81	378	582
140	862	2324	311	484	291	750	1625	1528	86	136	359	732

## Sheet: 5h-TCR
Agonist Density	Ag-HLA-A2-CART cell		anti-CD3e Fab-CART cell
0	0	0	0	0
2	-7.98	-5.92	-0.54	0.55
10	-1.05	-2.15	1.84	0.72
40	-3.7	-4.4	4.58	2.9
140	5.99	1.63	20.93	18.75

## Sheet: 5k-CD39
CD39 within synapses
TH	Treg
24.04	95.52
105.7	110.8
86.59	77.59
515.5	320
235.4	148.8
177.4	89.82
331.8	36.21
568.2	366.4
93.22	159.2
66.34	191.5
639	140.5
414.3	447.2
141.5	469
421.4	218.4
383.2	378.8
42.95	169
89.81	670.1
152.2	144.6
41.05	240
114.4	564.6
733.9	845.6
300.3	131.8
130.5	248.5
77.16	309.4
311	303.3
278.8	151.1
221.1	82.53
137.7	600.8
382	288.9
65.54	458.2
171.7	289.3
227	244
72.05	336.3
245.4	420.2
271.7	89.5
314.9	480.8
81.93	702.5
227.2	1220
10.2	97.77
73.2	630.6
435.6	218.9
421.9	283.2
137.6	7.128
229.6	148.9
111.3	237.5
128	121.9
730.8	111.9
181.6	95.79
414.9	832.4
118.3	45.49
195.3	172.4
206	2406
434.7	126.4
249.3	120
587.9	301.5
186.1	314.7
78.77	58.41
141.4	693.2
745.3	275.7
68.25	265.6
147.3	209.9
159	92.13
291.4	617.2
1947	896.1
111.1	421
140.3	131
126.2	125.5
150.4	202.2
380.3	299
622.3	492.6
8.486	133.7
39.75	538.1
49.4	284.2
634.9	13690
1400	18950
605	12530
1325	18280
564.3	807.1
1254	1025
565.9	1291
1209	770
424.9	1001
810.3	1244
586.9	9925
1671	2113
742.4	9071
618.5	1996
1508	2585
761.6	3791
659.3	2286
1839	3315
673.6	12170
1802	1584
1379	12730
1256	1541

## Sheet: n-CD73
CD73 within synapses
TH	Treg
192.4	516
178.5	205
452.2	253.4
170.8	203.3
343.2	286
362.1	465.4
659	134
107.7	334.5
122.4	147
349.1	185.9
93.35	185
107.1	281.1
235.9	135.8
178.8	318.9
54.03	173.5
103.4	440.7
240.3	90.47
170.9	194.5
59.19	292.1
209.6	127.3
242.3	96.7
302.1	74.19
549.6	228.6
304.2	211.7
41.38	192.6
189.4	420.3
187.4	150.4
131.6	169.1
256.6	268.1
248.3	87.37
496	729.7
91.93	233.6
88.52	101.5
229.4	139.2
220.8	213.3
202.2	450.2
38.82	122.3
152.8	541.4
499.7	349.4
155.9	217.5
160.7	186.9
282.2	218.4
195.4	151.3
50.75	183.6
158.3	91.46
165.6	448.9
382.4	79.11
52.98	113.2
135.1	480.4
96.97	470.5
175.2	150.8
52.83	311.8
74.01	541.9
62.02	363.2
150.5	451.3
169.1	144
323.4	295.1
215.1	538.8
203.4	366.9
322	549.1
82.88	2371
377.9	434.6
484.2	142
202.4	119.9
52.51	134.6
326.2	1510
32.55	540.1
219.7	667.1
132.5	131.1
230	122.5
327.6	1470
136.7	552.7
137.4	666.6
88.23	62.41
35.51	166.7
39.46	259.7
294.2	335.7
380.1	70.71
467.6	168.6
258	252.8
134	354.4
121.2	195.6
29.96	218.5
139.3	172.9
82.3	519.1
99.62	91.85
101.9	159.3
201.4	275.8
95.18	307.9
16.87	2203
53.57	4797
33.43	2010
13.07	4522
46.56	1971
34.7	3557
263.8	1996
574.9	3650
527.8	1250
296.9	6450
566	2510
546.3	1183
534.7	5440
1402	2061
541	9358
1362	8629
613.7	2774
895.7	2688
625	1844
862.2	9467
360.7	2516
1963	2172
472.2	1732
338.1	8443
335.2	2812
1927	2643
480.7	4089
278.5	3338
930.9	2753
767.5	2615
983	3810
721.2	3105
841.5	3952
779.7	3428
843.2	3862
793.2	3196
1063	3571
932.3	4156
1619	3341
929	3876
