# Supplementary material for: T-cell trans-synaptic vesicles are distinct and carry greater effector content than constitutive extracellular vesicles
Source: Nat Commun. 2022 Jun 16;13:3460. doi: 10.1038/s41467-022-31160-3 (PMC9203538; doi:10.1038/s41467-022-31160-3)
Supplement: Supplementary file 9 — Source Data [file 41467_2022_31160_MOESM9_ESM.zip › Source Data/Supplementary Fig 6b-m Source Data.xlsx]

## Sheet: 6b
CD4	CD81	ADAM10	BST2	TSG101
100	95.62	53.37	88.03	102.17
100	99.42	90.51	95.81	103.66
100	104.97	87.1	90.81	73.89
100	102.55	110.57	110.07	105.53
100	106.58	101.1	108.15	117.8
100	99.11	89.67	67.4
100	95.03	86.75	91.87	94.01
100	99.07	101.43	105.73
100	99.26			94.2
100	100.5	86.39	106.72	102.66
100	106.25		108.65

## Sheet: 6c
CD4	CD81	ADAM10	BST2	TSG101
100	85.06	218.87	91.48	28.18
100	85.02	248.42	97	24.29
100	148.33	272.34	138.6	158.05
100	117.68	284.09	96.73	101.54
100	82.15	177.54	92.62	87.69
100	91.99	182.69	84.94
100	77.69	165.56	80.44	76.86
100	91.64	179.88	79.26
100	76.12			109.24
100	124.1	137.53	121.64	123.52
100	137.65		131.9

## Sheet: 6d
CD4	CD81	ADAM10	BST2	TSG101
100	130.71	105.84	125.3	111.6
100	127.88	111.73	124.33	97.58
100	180.92	160.42	176.69	165.22
100	132.2	130.28	131.38	120
100	123.82	104.26	115.43	122.2
100	100.92	107.95	127.8
100	121.21	101.21	111.81	117.7
100	100.32	108.45	126.15
100	140.15			114.48
100	142.98	105.31	137.41	135.34
100	150.31		139.48

## Sheet: 6e
CD4	CD81	ADAM10	BST2	TSG101
100	107.84	111.54	95.27	50.15
100	106.24	115.13	90.02	105.46
100	112.92	115.35	86.68	101.46
100	100.12	107.48	82.13	106.31
100	107.8	113.39	85.31
100	93.02	94.61	98.29	105.14
100	79.32	103.41	109.52
100	89.57			85.68
100	100.22	127.47	86.65	87.1
100	116.5		77.01

## Sheet: 6f
CD4	CD81	ADAM10	BST2	TSG101
100	2.65	67.38	79.07	47.62
100	2	71.72	79.3	40.19
100	2.82	89.74	86.16	93.55
100	16.21	102.04	83.6	99.33
100	16.33	100.23	101.07	128.87
100	17.25	98.75	87.89
100	15.38	94.11	90.34	117.97
100	18.14	97.68	82.29
100	8.44			71.83
100	9.08	67.57	94.54	122.21
100	8.78		57.65

## Sheet: 6g
CD4	CD81	ADAM10	BST2	TSG101
100	102.2	99.74	31.97	51.59
100	102.63	99.65	61.35	117.34
100	96.06	115.88	17.27	122.33
100	90.01	100.39		91.58
100	67.62	76.71	60.45
100	85.88			93.92
100	111.56	99.61	68.21	118.05
100	105.45		46.98

## Sheet: 6h
CD4 gRNA	ADAM10 gRNA
1.02	1.66
1.93	3.13
0.845	1.92
0.662	2.55
0.811	1.63
0.881	0.979
0.556	1.2
0.869	1.23
0.33	0.921

## Sheet: 6j
CD4 gRNA	Tsg101 gRNA
0.447894	0.179934
0.843077	0.53719
0.76	0.57
0.53	0.38
0.534	0.44
0.675	0.297
0.558	0.478

## Sheet: 6l
Tmax norm.	CD4	CD81	ADAM10	BST2	TSG101
TCRαβ	1	1.18986	0.929423	1.17048	0.815109
CD40L	1	0.71	1.36	0.7	0.22

## Sheet: 6m
EC50 norm.	CD4	CD81	ADAM10	BST2	TSG101
TCRαβ	1	0.631591	0.57667	1.18893	1.01582
CD40L	1	0.69	0.2	0.87	0.05
