# Supplementary material for: T-cell trans-synaptic vesicles are distinct and carry greater effector content than constitutive extracellular vesicles
Source: Nat Commun. 2022 Jun 16;13:3460. doi: 10.1038/s41467-022-31160-3 (PMC9203538; doi:10.1038/s41467-022-31160-3)
Supplement: Supplementary file 9 — Source Data [file 41467_2022_31160_MOESM9_ESM.zip › Source Data/Supplementary Fig 8a Source Data.xlsx]

## Sheet: 8a 2 LC-MSMS
Total Identified Proteins	1074	597	1249
	Shared elements	Sorted BSLBs	Eluted tSV
	ACTN4	RAB2A	AACS
	RPS11	ELMO2	EIF2B5
	GRAP2	KRTAP2-2	POLR2G
	CD38	NDUFS6	PSTPIP1
	SERPINB9	XDH	TUT1
	GRB2	APOL2	VPS4A
	CD82	ECHS1	BYSL
	CD53	PDHA1	NAPRT
	ITGB1	KRTAP10-8	PDCL3
	APOA2	HSPB1	ARRB2
	CD2	HAEMAGLOBIN ALPHA 2	CXCR4
	PDCD6IP	ATP5F1	U2SURP
	PRF1	DECR1	NCF4
	ITGB2	GGT3P	BRIX1
	PIK3CD	SLC25A3	NT5DC1
	YBX1	LMAN1	UBE2G1
	ANXA2	UQCR11	RBM15
	PDCD6	CYCS	PAK1
	LGALS3	LPO	SUMO1
	CD247	UTY	MYO9B
	DDX17	NDUFS1	MESDC2
	NONO	TUBB5	CSTF1
	CD47	TMX4	GYS1
	TAF15	SOD2	PAIP1
	ANXA7	BAK1	CHORDC1
	CD3E	COX6C	CCNB1
	NUDT21	ATP5D	USP47
	ITGAL	GM5449	C20ORF27
	ZAP70	STK25	CCDC88B
	ANXA1	GGT2	RPL17-C18ORF32
	SYNE2	GRPEL1	MIER1
	CD4	LMNB2	CD2BP2
	DOCK2	MT-ATP6	PAPOLA
	GNAI2	CLTA	MSH3
	STAM	OGDH	SEMA4D
	LGALS1	GM6576	LYAR
	FAS	RHOC	TTC37
	CD40	KRTAP10-4	HLA-DRB5
	ITGB7	HIST3H3	GOT1
	AP2M1	DHRS7	CASP6
	ANXA6	NPC2	PROSC
	LCK	HIST2H2BB	IPO9
	VIM	EVI2A	SRPK1
	CALR	UFM1	NAT10
	CD226	AMY1B	PCYT2
	ADAM10	EMC1	RPS6KA5
	CD97	C3	MAPKAPK2
	CD3D	HIST2H2AA1	ATXN10
	ANXA5	GSDMA	SAAL1
	ITGA4	NDUFA8	TAOK3
	ITGAM	PLIN2	RABGGTA
	CD81	GM28062	KIAA1033
	TRAF1	EIF1AX	SLK
	TRAC	BCL2	TIGAR
	CD48	HPCA	SDAD1
	CD5	UBXN4	LARP7
	CD3G	SF3B6	TRPM6
	IL16	EIF1A	TERF2IP
	TRBC1	CD6	EED
	SERBP1	UQCRC1	SMC3
	ANXA4	RHOH	KPNA2
	ANXA11	NUCB1	GTPBP1
	RPS17	RYR1	CORO7-PAM16
	CD44	COX7A2	GSS
	CNBP	ATAD3B	NUDT1
	TKT	H3F3B	ACBD3
	PFKP	KDM6A	KPNA3
	DDT	MAN2B1	TH1L
	RPS18	GM6803	CIAO1
	HSD17B10	AGT	DDB2
	G3BP1	TMEM33	RBM10
	ESYT1	KRT71	CCDC124
	RAB1B	SPG20	PPIL1
	DDB1	GM9242	GOLGA3
	RPL19	HIST1H2BJ	PPIL4
	DAZAP1	NOMO1	ABR
	TLN1	IMMT	RTF1
	DDX5	TMED9	EXOSC2
	UBB	GM9493	LAIR1
	THRAP3	ASAH1	YTHDF1
	ST13P5	GGA1	RBPJ
	SPN	ALYREF	WHSC1L1
	RPS5	IGSF8	AP3M2
	ARF6	MITD1	DNAJC5
	ANP32E	ARF2	MSH6
	RPL7A	PABPC2	RFXAP
	UBA1	CDSN	PSM8
	ECH1	RPS17L	IPO4
	PUF60	SPCS3	QDPR
	DARS	MANF	HDAC7
	STK26	GC	ORM1
	PRKCB	TOR1AIP1	EIF1
	CAND1	PHB2	SIPA1
	NASP	TNF	CCAR1
	KRT1	IGLC3	POLR2B
	APOBR	FAM114A2	EP400
	RPL35	GM10093	CSNK2B-LY6G5B--991
	IMPDH2	DLST	TRAPPC9
	PDIA3	TMED7	ADH5
	ALDOC	KRT77	NELFE
	PDCD4	DUSP14	C17ORF75
	SELL	NOP10	PREP
	GNAS	SNRPC	LCMT1
	BCLAF1	ATP5H	SERPING1
	TRA2B	C1GALT1C1	GCLM
	RAD23B	SIRPG	PPM1A
	MYL12A	GM12355	SRSF11
	TIAL1	RAB5A	NFKB2
	HIST1H1E	PLIN3	RPLP1
	USP14	ACADVL	SAMSN1
	TPI1	F2	ASUN
	DSTN	GM8730	GMPPA
	SRSF6	GM9825	CHFR
	TPM3	NHP2L1	NUP37
	PIN1	RPS29	LIMD1
	HSPD1	GGTLC2	XRN2
	HIST1H2AD	FIS1	ERBB2IP
	CDK1	IGLL5	ELAC2
	RPS28	GM20521	ALAD
	CSNK2B-LY6G5B-1181	KDELR1	SEC23IP
	FABP5	NCSTN	CNOT1
	HYOU1	KRT83	SNX6
	TUBB	IGHA2	NIPBL
	YWHAQ	RRAS	DDX18
	USP7	FAM107B	PPP2R5A
	FAM98B	HBA	SPTBN1
	HSP90AB2P	HRAS	SRP72
	COPS4	GM10108	ZZEF1
	HNRNPR	GNG2	IRF3
	SCP2	TMEM263	C9ORF142
	PSMD3	AP2S1	TRIP12
	RAB35	USMG5	SMAD9
	NPM1	TUFM	DPYD
	FUS	KRT33B	SARS
	TF	KRT34	RASSF5
	HLA-DRA	SAR1A	EML3
	PRPS2	RPS4Y1	DYNC1H1
	PSMD11	KRT31	AHCYL2
	RCSD1	TOMM22	LSM12
	CCT8	TMEM259	ARIH1
	LUC7L2	EPN1	PPP1R2P3
	FYB	D10JHU81E	KDM4B
	LSM4	ICAM2	ABCF2
	EIF3M	PCYT1B	DHX16
	PBDC1	GNA13	KIF2A
	LDHB	VPS37B	CD99
	RAB5B	ARL8A	UBXN7
	PIP4K2B	TSPAN14	DIDO1
	NME1-NME2	NDUFV2	QRICH1
	CAPN1	APOM	DPF2
	GMFG	HIST1H2BP	WDR12
	MAPRE1	KRT86	XPC
	ACTC1	SLAMF6	HDHD2
	BTF3	CCR7	CARS
	ERO1L	SSR4	OSBP
	ACOT7	GM5428	DOCK11
	HIST1H2BL	EBP	STAT5A
	EZR	SLC25A24	FRYL
	FERMT3	TCRA	NOC3L
	RPL32	DNAJB11	AP3B1
	GLG1	FKBP8	AHCYL1
	ARPC4-TTLL3	2007-09-01	NADSYN1
	HSPA8	NDE1	FOCAD
	PICALM	GM8300	TDP43
	DHX15	SLA2	RGS14
	UBE2L6	PTTG1IP	KRT15
	HP1BP3	GGH	FHL1
	ARPC3	GGT1	OSGEP
	TSN	KRTAP10-5	TRMT6
	GSTP1	ME2	PSMD5
	ARHGAP15	H3F3A	LACTB2
	SLC9A3R1	ERAP2	DHFR
	NOP58	KRTAP10-12	MAD2L1
	FKBP4	TMBIM1	PPP1R12A
	TUBA3E	ATP5J2	PRPF3
	SF3A3	CENPE	DDX24
	HCFC1	KRT80	NEK6
	FUBP1	SLC2A14	PRIM2
	AHNAK	AMY1A	HEXIM1
	ANXA2P2	ACADM	PGM2L1
	RSU1	CHMP2A	DISC1
	KRT17	TUBB2B	LANCL2
	RPL4	LGALS7	NFYC
	EIF4A3	GM2056	SEPTIN7
	RPS21	SFXN1	LCN1
	ACO2	MFGE8	BRD4
	RTCB	HN1L	CCDC6
	ATP1A1	UQCR10	EIF4E2
	UBE2N	DPM1	SCAMP3
	UBQLN2	ALOX5AP	FTH1
	HNRNPUL2	KRTAP10-9	CUL4B
	YWHAZ	KRT4	FAU
	HP	IGKC	RDX
	RPL13AP3	TAP2	GRWD1
	RPL10	SLC25A4	CSRP1
	PFKL	CYB5B	UMPS
	MT1G	PTPRQ	DCTN1
	MAGOHB	RPS4L	MRTO4
	MOB1B	PRKD2	HAGH
	IFI16	FCHO1	NCAPD3
	GOT2	KRTAP2-1	FBLL1
	CSTA	TMX3	BRCC3
	CLTCL1	GM2035	AGO2
	SSRP1	NDUFV1	GTF3C5
	CCT4	CD28	RBM26
	ETFA	2002-09-01	FAM160B1
	PDAP1	PFDN1	EIF3D
	MTHFD1	TMEM43	DDI2
	TPT1	ATP6V0C	KIF4A
	YWHAH	ARL6IP5	MEMO1
	PAFAH1B3	COPG2	LRBA
	DNAJC9	CD74	FAM120A
	CTSB	PLSCR1	SPAG9
	PXN	SLC25A11	POLR1A
	C1QBP	HLA-DQA2	TERF2
	DDX39A	GM9755	CORO1C
	GANAB	HADV29S1	CD8A
	HNRNPA0	HIST1H2AC	ZBTB8OS
	PGAM1	IGHG1	XPO4
	PCBP1	SEMG2	C16ORF62
	SEC13	RAB1	CBX1
	TCP1	IL17RA	NRAP
	FYN	IST1	SEPHS1
	CNDP2	RAB22A	WBP11
	HARS	APOC2	PLRG1
	RPS10-NUDT3	HADHB	IGHV3-21
	PARK7	HIST1H2BK	RASAL3
	RPN1	CD70	NELFCD
	PSMC4	HBB	PPID
	TUBA1A	CYB5R3	ELF1
	PGM1	SSR1	CCNK
	PSMD8	ESYT2	PARP4
	TMEM256-PLSCR3	DKFZP686J1372	FAM129B
	SET	HIST1H2AB	NCK2
	EIF2S1	RPS10P5	RIC8A
	CASP1	TOMM70A	USP11
	PHGDH	IGLC2	EXOSC3
	EPS15	SEC11A	ADD1
	CASP14	DDHD1	MVD
	ARHGAP25	ADAM8	IK
	RANBP1	UQCRFS1P1	GLOD4
	ENO2	TOMM5	FKBP5
	CSNK2B	SLC39A10	SMS
	TALDO1	LPL	NUDCD2
	B2M	LAMP2	GPX4
	UBE2D3	TUBA3A	KIAA0368
	GLIPR2	LYZ1	GIGYF2
	EIF5A	PRKCQ	TYMS
	ATP6V1A	LYZ	CSNK2A2
	HNRNPK	ZC3H4	SRRT
	PRKDC	CHCHD2P9	RABGGTB
	PSIP1	LZIC	CUL3
	PSMD2	LRRC74A	SCFD1
	AP2B1	DMD	ERC2
	SMCHD1	KRTAP2-4	RABL6
	PSMD12	GRAP	PRKACB
	IPO5	MVB12A	MAP2K4
	ANP32A	HADHA	UBE2K
	ACLY	RAB1A	SF3B2
	SURF4	ICOS	PHPT1
	NACA	KRT35	XPOT
	CCAR2	TOMM40	HN1
	PRMT1	WIPF1	XRCC1
	PEF1	MBOAT7	LIMS1
	MCM5	ZMPSTE24	LCN1P1
	SNRPG	MT1A	APEX1
	RBM3	RPL10L	MAN2C1
	RPL17	PIGU	ENOPH1
	DSC1	SERPINB9C	WDR26
	MDH2	SDF2L1	NAA15
	ERH	TOLLIP	ATP6V1E1
	PSMB8	ACTBL2	ORC5
	ABRACL	SUCLG2	ARID1B
	UBE2L3	HIST1H1D	C1ORF123
	SUPT16H	RAB18	THEMIS2
	ACAA2	PHB	SMG1
	HIST1H2AG	COX7C	RAVER1
	RUVBL2	ANKRD13D	RCC1
	RPLP2	SEC61B	FAM91A1
	RPS24	KRT84	PDXP
	RPL27	IFITM1	GSK3B
	RPL24	NDUFS3	MBD2
	VCP	HLA-DRB3	ATG3
	YES1	0610010K14RIK	GBP4
	KRT78	2006-09-01	CRLF3
	TSTD1	MTCH2	TRIP10
	SRSF3	TRY10	AMPD3
	CALM2	CHCHD2	CFAP20
	BROX	FKBP11	PPP4R1
	EIF3H	TRBV20OR9-2	LRRFIP1
	RALB	AP2A2	GCLC
	RPL36A-HNRNPH2	ITIH4	ZC3H14
	ABHD14B	NDEL1	CNOT2
	CLIC1	ITGB5	ABI3
	PSMA5	FKBP2	TBC1D10A
	WDR82	APOC1	IKBKAP
	STAT1	CDK3	UPF1
	HLA-DQA1	ARL8B	DDX50
	HIST2H2AC	ARFGAP1	SNW1
	RBMXL1	NDUFA5	BLVRB
	SEC61A1	SDHA	SETD3
	STMN1	COMT	STK39
	SLC2A1	UQCRC2	METAP1
	BSG	KRT75	BANF1
	BIN1	EPB4.1	DKFZP564M2223
	PPP1CA	LBR	TRPV1
	PABPN1	IL2RG	PES1
	NAP1L1	VAMP2	TDP1
	FMNL1	STT3A	SRRM1
	PTPRC	VAMP8	WIBG
	CCT7	COX5A	C9ORF64
	HRNR	SEMG1	KIAA1429
	ARHGDIB	CHMP4A	UCHL3
	STK24	KRT82	PHAX
	CARHSP1	TIA1	VPS29
	FH	PKP1	FAM21A
	BUB3	SQRDL	STK10
	COPB2	GM8394	ARMT1
	CNN2	GABARAP	VPS26B
	EIF2AK2	TPD52L2	PARVG
	PSMD9	SUPT16	GSR
	ASNA1	ARL1	CCDC94
	NUTF2	SDHB	CTR9
	HNRNPH1	AK3	CDC27
	GFPT1	RAB8B	COPS6
	GLO1	DDOST	DCTN4
	KRT9	C16ORF54	VPS35
	PPP2R4	D1PAS1	NEDD8-MDP1
	RPLP0	LAMP1	INTS7
	HNRNPD	MCTS2	ADRBK1
	U2AF2	SLC44A2	BPGM
	ATP5A1	SERPINB9B	RBM4B
	YWHAG	RALY	KPNA4
	LMNB1	EIF2S3Y	WDR61
	MYL12B	ATP5I	PFAS
	SRP14	DKFZP434B2017	PPIL3
	SRSF7	NDUFA11	NUCKS1
	NAMPT	APOC3	RPE
	HMHA1	PGRMC2	EIF4E
	MT1E	GGA3	RCOR1
	RPS6	MYO6	EXOC4
	BLMH	CYFIP1	SMAD2
	TBCE	HLA-E	TRMT1
	MAPK1	GM5039	PPIH
	HIST2H3A	SLC25A5	C11ORF73
	G3BP2	MGST3	EIF5B
	HNRNPA2B1	HIST1H3B	LEO1
	RPS10	DNAH6	AAR2
	SAMHD1	CRYAB	BPNT1
	PTBP3	KRTAP11-1	ASL
	RBM14	RTN3	XPO6
	SNX18	TTYH3	PPP3CB
	SF3A1	HSD17B4	USP15
	CAPNS1	GM5422	ZPR1
	COPE	GM10110	FAHD2B
	DYNC1LI1	NIPSNAP1	RAD23A
	EIF3A	GM5093	ACY1
	BLVRA	TUBA3C	PPP5C
	EFHD2	GM2016	PRMT5
	VPS4B	TNFSF5	OCC1
	ST13P4	APMAP	PYGB
	NDRG1	TAP1	PSMB7
	TNPO1	NRP2	NHLRC2
	PIP4K2A	RBM8	SBF1
	ARHGAP1	LAG3	API5
	EEF1D	KRAS	FTO
	RAB6A	ITSN2	PPP3R1
	CAPN2	PPP2R1B	TACC3
	CBR3	HIST1H2AL	NAE1
	HIST1H2AJ	GM10020	AKT2
	PCNP	TAPBP	FRG1
	MCM7	KRTAP10-2	MYL3
	RPL15	MT-CYB	GBE1
	APOH	KRTAP10-1	CLASP1
	FLG2	CD58	SNX5
	RPS3A	CSTF2T	MYLK
	DDX3Y	GM10320	SOD1
	GIMAP4	GM9791	MAPKAPK3
	CFL1	SSR3	PACS1
	SELPLG	ATP5J2-PTCD1	FSCN1
	CPSF6	ATP2A1	GLMN
	GBP1	TCEA2	PURA
	DTYMK	FLOT2	DNPEP
	SGTA	GM21936	CREB1
	PRPF8	PGLYRP2	PRPF31
	PSMD6	HIST3H2A	RAB3GAP2
	SSB	FABP3	RASA2
	FKBP3	TRPV2	LAT
	RPL28	CBLB	DHX38
	OAS2	NHP2	DBI
	RPL18A	RAB27B	SKIV2L2
	DYNLL1	GM18025	ABCF1
	KRT16	GSTO2	SMARCA4
	G6PD	NCCRP1	FAHD2A
	NUDC	UQCRFS1	AGL
	EHD4	GSN	PSMG1
	NCKAP1L	GGTLC3	TCEB1
	EIF2S3L	H2-D1	PSD4
	EMP3	SRP54C	ALDH16A1
	SYNCRIP	KRT87P	RPL34
	DNAJC8	UQCRB	BOD1L1
	RTCA	CLDND1	EML4
	SRP54	GM2A	STAT5B
	TRA2A	ORAI1	WDR77
	RPL3	KRT36	BIN2
	MTAP	KXD1	AP1B1
	TUBA1C	AGK	IARS
	RBBP7	NDUFA4	TCERG1
	AKR1B1	PCYOX1	TBL1XR1
	STIP1	ARG1	UBE2O
	PSMB4	2009-09-01	EVI2B
	ELMO1	H3F3C	APOD
	MYDGF	HBD	CTPS1
	MTDH	STX7	PPP2R2A
	HSP90AB1	TGM3	EIF3J
	ARF5	LRPPRC	C19ORF43
	CCT3	HEXB	RNASEH2B
	SLC3A2	LRRC15	NIF3L1
	HSPE1	SUMF2	FARSA
	NCL	MT2	ASMTL
	ARPC1B	TMED5	CMAS
	DNM2	GM10263	FAM175B
	LSM8	AGFG2	TXNRD1
	MCM2	1700009N14RIK	CMTR1
	HIST2H2AA3	HHIPL2	ANKRD44
	MCM4	GM8797	GZMB
	TCEA1	CD9	SRGAP1
	ARPC4	VDAC3	DNAJC21
	RPL9	TXNDC5	HLA-G
	ATP2B4	ICOSLG	PPP1CB
	TARDBP	U2AF1	SART1
	TRIM28	NXF1	RAD50
	PTPN6	DNAJC12	RSBN1
	GGCT	RPSAP58	HCG_2014768
	HIST1H2BA	TUBB3	DPP9
	CELF2	SEC22B	GSPT1
	GLRX	HIST1H2AF	WDR44
	DCPS	VPS13A	LIG1
	RHOG	SUN2	COPS3
	NSFL1C	PFDN5	RNPEP
	SRC	CMTM6	VARS
	CDK2	PPT1	LACRT
	CDC37	RP2	KCMF1
	TMED10	RAB31	CAMK4
	PPP2CA	ZG16B	NPLOC4
	MAPRE2	GM5786	HDGFRP2
	H2AFV	ATL3	TMEM189-UBE2V1
	DGKA	NOMO3	DDX21
	KRT19	SIGMAR1	RB1
	ENO1	ATAD3A	FKBP15
	DDX1	PRNP	BZW2
	RAP2A	KRT81	ADAR
	CRIP1	SRSF4	FAM50B
	RNPS1	CHMP4B	HTATSF1
	LCP2	NUP210	PSMD4
	ICAM3	IDH3A	POP1
	HSPA7	UBASH3A	METAP2
	EIF1AY	SUCLG1	MINA
	RNH1	KIAA0040	MTA1
	PPP6C	GOLGA7	MTPN
	OTUB1	G6PDX	HEATR6
	JUP	TPD52	ZNF99
	SH3BGRL3	NAPA	BRE
	PSMC5	NDUFB10	RAB11FIP1
	CBX3	HLA-F	ARFGAP3
	VASP	CD37	POLR2A
	ANKRD13A	FABP5P3	MBNL3
	SYPL1	EPPK1	RPA3
	YARS	CHCHD3	OGFOD1
	RPS27L	TUBB2A	RAC3
	PDIA6	GPR179	RPUSD2
	MYL9	KRT27	LUC7L3
	ACP1	OCIAD2	HAT1
	EHD1	IL2RA	SBDS
	DDTL	CD59	TIPRL
	CAT	ERP29	PCBD1
	GORASP2	ATP5L	UBE2Z
	IMPA1	CSTF2	MB21D2
	SH3BP1	STX17	C12ORF75
	CPNE1	BPIFA1	ISOC1
	ARPC5L	ATP5O	UBE2A
	MAGOH	NOP56	MKI67
	RPL37A	GM8991	ASH2L
	ELAVL1	SUMO2	SHPK
	USP5	SDCBP	PPP6R3
	LCP1	SERPINA7	ARL6IP4
	DOK2	NUCB2	ALKBH5
	STAM2	EPN3	ENTPD1
	PIK3R1	GRAPL	RPL35A
	CSTB	EIF2S3X	PRPSAP2
	LSM2	HIST1H2BR	DAK
	EIF4H	H2-Q4	PAXBP1
	LAP3	NDUFAF2	EXOSC4
	RPL11	TUBA8	PURB
	RAP2C	SNAP23	ACAP2
	ETFB	GSTK1	PPP4R2
	TUBB4B	PIK3CA	FNTA
	RPL8	SERPINB4	DCXR
	XRCC5	HIST3H2BA	PPA2
	SARNP	TSPO	PPIP5K2
	AHSG	ATAD3C	GTF2I
	RBM39	HINT2	NCK1
	HDAC1	HIST1H2AK	RPS6KA1
	NFKB1	FIP1L1	CD8B
	TUBB8	KRTAP10-7	CPOX
	PCBP2	SMC1B	EIF2B1
	MFAP1	CLU	TBC1D15
	ACTA1	PFDN6	NUDCD3
	GNB1	EPG5	PPP1R11
	RPL23A	VPS28	CIAPIN1
	HIST1H2BD	IGLC1	CUTC
	UBE2V1	KRTAP10-3	PTPRJ
	SNRPB2	ICAM1	RAB39A
	EIF3E	TSG101	FGD3
	DDX39B	BCL2L1	GTF2E2
	ADSS	IGHA1	RABGAP1L
	RPL31	TMEM109	SRM
	PSMB3	SLC25A6	IMPDH1
	SNRNP200	DNAJB9	PRKACA
	RAB10	MRPL49	PPM1G
	RPS25	IGKV10-95	KATNAL2
	RPN2	GM7964	OTULIN
	DEK	VAMP3	NMT1
	PSMA6	RAB1C	IDH1
	ALB	ATP6V1G1	WDR37
	EIF3I	KRTAP2-3	PLEKHF1
	EIF3CL	STOML2	CFDP1
	HLA-C	SETSIP	USO1
	GBP5	NOMO2	RNMT
	AKR1A1	GM8994	NUDT4
	GAPDH	PRPS1L3	MICAL1
	RSL1D1	EEF1B	LDB1
	PSME2	TMX1	NUP205
	SERPINB3	SAP30BP	NEK9
	HIST1H1C	CALM3	PREX1
	ARCN1	SUGP2	S100A7
	HIST3H2BB	PRKAR1B	ASF1A
	TPR	NUP54	ELP2
	HIST1H2BH	FAM162A	ADNP
	HIST1H2BO	MLEC	INPP4A
	HIST1H4A	CIB1	SBSN
	STMN2	GM6793	POLD1
	MT2A	CRK	VWA9
	ACTG1	MT-CO2	NSMAF
	CALM1	LY6E	CWC15
	HINT1	PIP	SNTB1
	HNRNPU	NDUFS5	HMGCS1
	CYFIP2	GM10036	UBE3A
	NME1	CISD1	TOP2B
	FLII	SEPTIN1	PKP3
	RPL38	GIMAP5	DNM1L
	RPS16	NDUFA9	ZNF207
	CSNK2A1	SERINC1	GAK
	RPS9	SPCS2	PSPC1
	RFC5	RAB27A	IDE
	APRT	APOC4-APOC2	UBTF
	PEBP1	NNT	POLD3
	RPL14	ATP5C1	GYG1
	HNRNPA1	H2BFS	ACTN1
	TMOD3	ARRDC1	AMPD2
	HGS	MT1H	FBXO6
	HNRNPA1L2	PSMA8	ZC3H15
	CCT6A	COX4I1	RBM25
	SF3B3	SUMO4	CASP4
	EVL	CTSH	SEC24A
	TYMP	DERL1	POLR2E
	PYCARD	ALDOB	TRMT1L
	CAPZB	TRBV20-1	MAP1S
	HIST2H2BE	DLAT	MCMBP
	SHMT2	NDUFA10	BCL10
	PPP1R7	NUP43	BRD3
	HNRNPUL2-BSCL2	EPS15L1	GCN1L1
	CPSF2	HIST1H3A	SERPINA3
	PNP	VPS13C	USP28
	FNBP1	SSBP1	TNPO2
	MYADM	KRT85	USP39
	ACTR2	PDHB	NRD1
	HMGB1	ATP2A2	MAP2K3
	PGK1	VTA1	ATXN2L
	DBNL	CLPP	DYNLT3
	ACTR3	UBE2D2	SCAF4
	PTPRCAP	CP	NARS
	TBCB	GGA2	SMAP2
	RPL10A	CD40LG	MAP7D1
	EIF6	TUBB4A	SELH
	MACF1	STX4	AAK1
	TSTA3	UBBP4	EEA1
	EEF1E1-BLOC1S5	ATMIN	GEMIN5
	AGFG1	SAR1B	UBR4
	RAP1A	GM10094	POLA2
	MATR3	VDAC2	MYBBP1A
	UGGT1	GM20431	TCOF1
	HMGB3	GM10260	SLC16A1
	RECQL	HBA2	XPO7
	GNAI3	TPM3-RS7	TEX15
	DSP	HBA1	ARID1A
	TRIM23	HIST1H2BF	ACSL4
	DPYSL2		SATB1
	EIF3B		ERC1
	MSN		THEMIS
	DNAJB1		ST20-MTHFS
	RPL36A		COL12A1
	SH2D1A		TRADD
	HIST1H2AA		GOLPH3L
	FASN		DRG2
	PRDX6		LTA4H
	ILF2		SAFB
	SFPQ		HDLBP
	CROCC		MLLT4
	PSMA3		EIF2D
	PSMA1		RAP1GDS1
	RPL29		FAM50A
	GLUD2		IQGAP2
	RAC2		RLF
	LYPLA1		CEP295
	RPS23		MMS19
	SNRNP70		GMPR2
	ACAT1		SMNDC1
	LNPEP		MAP4
	PLCG1		CCDC25
	TAGLN2		RAE1
	MDH1		FLJ00186
	DPP4		QARS
	UBE2I		SOS1
	APEH		RAC1
	OSTF1		NUFIP2
	CAPZA2		ADD3
	PCYT1A		MBNL2
	PCMT1		MTA2
	SRI		POLR1C
	YWHAE		NUBP2
	WDR1		PNKP
	PRPF19		PACSIN2
	GNPDA1		SEC23B
	RPL12		DCK
	RPA2		PLCB2
	SLC2A3		CSNK1A1L
	COPG1		SMARCC2
	CCT2		AP1G1
	ARF4		CTNNBL1
	MYH9		ECHDC1
	ATP5B		SMARCC1
	IDH2		VCPIP1
	SH3GLB1		GALK1
	XRCC6		NOSIP
	GPI		NUP214
	COPZ1		PTK2B
	RAB14		IRF2BP2
	RPS4X		NUDT10
	SND1		THOC5
	RPS27A		MYO3B
	RPS3		TRIM22
	HIST1H2BC		TPP2
	DYNC1LI2		CAMK1
	GDI1		ARHGAP17
	SNRPA		RFC3
	ARHGEF2		FAM129A
	PTGES3		MRI1
	EFTUD2		DDX19B
	CS		TUBAL3
	PRDX1		CRYZL1
	ARF1		FARSB
	ERAP1		ASCC3
	SNRPF		MECP2
	SPTAN1		ACTL6A
	NECAP2		ARHGEF7
	ACTR1A		TBK1
	HSPA4		ARHGAP30
	RHOA		VPS26A
	SLC1A5		STAG2
	LPXN		UAP1L1
	MT1M		PTPN11
	RPS13		NUP93
	MYL6		SMAD3
	RPSA		SEPTIN1
	RCC2		FBXO22
	RGS19		CDK12
	HLA-DQB1		PLP2
	AHCY		SEPTIN11
	NRAS		DDX47
	RAB21		PRKAR2A
	RPS8		YTHDF3
	TUBA1B		SKP1
	PSMC6		THYN1
	TRAT1		SEPTIN6
	IFITM2		IKZF1
	DCD		PAFAH1B1
	TMPO		PSMC2
	PPP1CC		TBC1D5
	TARS		THOC2
	OXCT1		CASP10
	RRAS2		DOCK8
	SH3BGRL		RAP1GAP2
	ARPC5		PELO
	MCM3		PM20D2
	SYNGR2		CSTF3
	RPS2		UBA7
	SNRPE		GRIPAP1
	CSK		EIF2B3
	EIF2S3		RBM4
	AP2A1		PQBP1
	VBP1		SMARCB1
	RPL7		DTX3L
	HIST1H2BN		SCRN2
	SUB1		NABP2
	STOM		COPA
	RPLP0P6		DYNLT1
	ZYX		KIF11
	SH3KBP1		PSMB6
	MAP2K2		PPP1R8
	HIST1H2BB		GOLPH3
	PSMB2		UBLCP1
	WARS		USP24
	SNRPD1		KIF5B
	SUMO3		TWF1
	BZW1		NUP153
	PCNA		CSDE1
	RBBP4		PPP6R1
	PPP2CB		SUPT5H
	TWF2		PAG1
	PRKAR1A		SOS2
	HLA-A		CTSW
	LDHA		NOP2
	RPL22		ASF1B
	HSPA6		LARS
	RAB6B		CAMK2D
	CAPG		USP10
	RPS26		STAT4
	CTBP1		GATAD2A
	RUVBL1		PDXK
	DNAJA1		APOB
	UBA3		CASP8
	CAP1		HSPB11
	EIF5A2		RCOR3
	PRPS1		CPSF7
	NAP1L4		ARHGAP4
	GBP2		EEFSEC
	HK1		UFD1L
	CDC42		EXOSC10
	FLNB		EMG1
	WAS		MAL
	GABARAPL1		ARMC8
	EDF1		KIFC1
	HSPA1A		C11ORF31
	HNRNPUL1		SMC1A
	TXNL1		GET4
	PPIB		PSMG2
	STRAP		PPIG
	ESD		MRE11A
	MAT2B		PRKAA1
	PRDX5		C11ORF54
	VDAC1		SMC4
	EIF3F		EXOSC9
	PPIA		KIAA0196
	CSE1L		PBRM1
	TOM1		RNF20
	CD46		USP9X
	TMED2		VAPA
	DSG1		ARIH2
	DEF6		STAP1
	PRSS3		DNAJC7
	SIT1		NEK7
	AFM		HUWE1
	CTSD		KIAA1524
	EEF1B2		PAXIP1
	DKC1		ZC3HAV1
	GART		YY1
	GCHFR		MAP4K1
	S100A6		AASDHPPT
	TFRC		MTOR
	RPL6		SRP68
	AK2		ANAPC7
	TES		PITPNA
	H2AFZ		PRPF4B
	ILF3		NRBP1
	MT1X		KDM1A
	GNB2		ILK
	RPL30		DDX42
	S100A8		MAPK14
	ADRM1		PITHD1
	AIP		GTF2F2
	TRBC2		FAF1
	ALDOA		OAS3
	PRRC1		CDK6
	LASP1		LIMA1
	HNRNPH3		CTSS
	KRT6A		MORC3
	ADA		TBC1D2B
	M6PR		INF2
	S100A11		PRPF6
	CLTC		UBE2M
	SRP9		AIM1
	RPL36AL		SMARCA5
	PDCD10		CPSF3
	RAP2B		CWF19L1
	EIF5AL1		GPKOW
	SRSF8		BLM
	TFG		GMIP
	HMGB2		KIN27
	PTBP1		AKR7A2
	RAN		SF3A2
	PSME1		FN3KRP
	EEF1A1		COPS2
	PSMD14		UNC13D
	MVP		RTFDC1
	HNRNPC		BOLA2
	SF1		LARP1
	CASP3		CGGBP1
	HSP90AA1		SUGT1
	RAB11B		MPI
	YWHAB		NCAPG2
	DHX9		NAA50
	EIF4B		KIF21A
	BTF3L4		ABCE1
	KRT2		EXOC8
	RPS15		AP1M1
	SEC23A		CD7
	PSMA2		EGLN1
	PSMA4		EPRS
	PGM2		CHUK
	PHF5A		S1PR4
	MCTS1		SRGAP2
	ARPC2		STAT3
	PRKCSH		CD2AP
	RTN4		AK9
	RPL26		TTC39C
	UBE2NL		THOC1
	GLUD1		APAF1
	KRT14		DDAH2
	TUBA4A		VPS11
	EEF2		BABAM1
	PRDX3		ZC3HAV1L
	C14ORF166		MBLL
	LMAN2		NAA10
	HIST1H1B		PYHIN1
	H2AFJ		PDS5B
	EPB41		HIRIP3
	COTL1		SEPTIN9
	PTPN1		PTER
	CBFB		GALM
	MYH14		SNX2
	IFITM3		RBX1
	RFC2		COL4A3BP
	HSPE1-MOB4		GRHPR
	LSP1		TSNAX
	CAPZA1		MYO18A
	GLRX3		CCBL2
	TTR		ATM
	DNAJA2		PRRC2C
	LSM6		PCID2
	BST2		ARHGEF18
	TPM4		ARRB1
	OPTN		SIN3A
	RNASEK-C17ORF49		AQR
	AHSA1		CD8BP
	NME2		C9ORF78
	CPSF1		MYL1
	S100A4		SMEK1
	RPS20		SFN
	RPL21		IQCD
	SNRPA1		RRBP1
	RAP1B		DHX37
	SLC7A5		LYPLA2
	GZMA		NMT2
	TPP1		SMAD4
	HNRNPF		SEPTIN2
	CBL		STAT6
	RPL5		GNL1
	SEC24C		THOP1
	HSPA9		PRPSAP1
	KCNAB2		NELFB
	EIF4A1		TP53BP1
	RPS15A		DDX46
	GIMAP7		ELP3
	SRSF10		LHPP
	FUSIP1		PRPF38B
	REEP5		GOPC
	ABI1		H2AFX
	SERPINB1		RFC4
	SLC1A4		NUP50
	HPCAL1		DYNC1I2
	IQGAP1		CSNK1A1
	SAP18		DRG1
	HSPA5		KRI1
	CMPK1		TXLNA
	XPO1		BAT3
	RALA		DIMT1
	DOCK10		CPPED1
	AZGP1		EXOSC5
	RPS12		AIMP2
	ACAT2		DIS3
	PABPC4		EXOSC8
	HADH		PLAA
	DDX6		WDFY1
	PPP2R1A		KPNA1
	SASH3		PSMC1
	HNRNPM		NUDT3
	SRSF1		SHMT1
	RPA1		C11ORF58
	EEF1E1		ZRANB2
	DIAPH1		TRIP13
	CORO1A		AGAP2
	HNRNPAB		COASY
	FEN1		PIN4
	UBA52		HEBP2
	CPNE3		GABPA
	SNRPGP15		DCTN6
	DNPH1		CAMK2G
	TNFAIP8		PSME4
	GNB2L1		PTPN7
	A1BG		KARS
	SF3B1		MED23
	HPRT1		CDC2
	MAPK3		SEC31A
	PSMA7		HEATR1
	SLC16A3		KDM3B
	STK4		ETF1
	ADK		EIF4G1
	SNRPN		INTS3
	HDAC2		ISG15
	PLEC		FXR1
	LTF		LSM7
	PAFAH1B2		LRRC47
	RPL18		RANBP3
	SMU1		SCLY
	HSP90B1		CUL1
	MOB1A		RNF213
	FAH		PARP1
	EIF3C		ACAP1
	H1FX		BAG6
	RPL27A		PRPF40A
	RPS19		C2CD5
	DUT		NSUN2
	KHSRP		IRF4
	FBL		EML2
	EIF3L		DTD1
	CAB39		ROCK1
	RAB5C		NCAPH
	ERP44		DDX19A
	GDI2		ZC3H13
	POLR2H		TMA16
	BAP18		THOC3
	PA2G4		ACYP1
	S100A10		GAPVD1
	PRDX2		MOB3A
	RPL13		PTMA
	C21ORF33		ARHGAP31
	INPP5D		PPP1R2
	ARHGEF1		GIT1
	HSPH1		DNM3
	ACTB		OGT
	ACIN1		APIP
	RPL23		RPIA
	SRSF2		RBM12
	HIST1H2AH		NBEAL2
	UBQLN1		STXBP2
	PSMD1		SMC2
	CSNK2A3		C12ORF10
	ACTG2		PECAM1
	EWSR1		PRPF4
	COPB1		DOCK9
	RBMX		PML
	NCALD		SKAP1
	HLA-DRB1		UROD
	OXSR1		DPP3
	RPL13A		WDR11
	DRAP1		RPL36
	DLD		TTLL12
	PAICS		CDK9
	MYO1F		ATP6V1B2
	RAB11A		EXOSC1
	HLA-B		NSF
	PKM		EIF1B
	RPS7		COPS5
	PSMD13		ILKAP3
	CACYBP		GMPPB
	ARHGDIA		SP100
	RBM8A		NUDT11
	CDV3		FAM65B
	GSTO1		NPEPPS
	HNRNPA3		DENR
	CORO7		SNX27
	FLOT1		XPNPEP1
	CANX		DNMT1
	RGS10		SOX5
	UGP2		SMARCD2
	MCM6		TRIM21
	EIF4A2		RIN3
	CIRBP		PPM1B
	SCAMP2		EIF5
	PABPC1		AAMP
	SNRPD3		DIP2B
	MYO1G		CAPRIN1
	HIST1H2BM		PIK3CG
	KRT10		LY75
	CCT5		TBCA
	ARF3		GSPT2
	PSMD7		FNBP4
	HPX		FHOD1
	EIF3K		DHPS
	CDC42SE2		TUBGCP2
	SNRPB		GTF2F1
	MIF		PPME1
	MAP2K1		RBM42
	PFN1		TNPO3
	KRT5		GALK2
	ST13		UBA6
	SF3B4		CLINT1
	NUDT5		SYMPK
	PSMC3		DCUN1D1
	P4HB		MBNL1
	PGLS		DKFZP686E0752
	SAE1		NIN
	HIST2H2BF		ATP6V1H
	HDGF		HNRNPDL
	PSMB1		TCAF2
	TXN		IFIT5
	CBX5		SMAP
	UBE2V2		PSAT1
	ACTA2		ITPA
	SNRNP40		ANKFY1
	LMNA		SERPINB6
	HNRNPH2		RWDD1
	KPNB1		PUS7
	KPRP		TUBB6
	KHDRBS1		DCTPP1
	SRSF5		CAD
	PPP1R18		TBC1D10C
	PSME3		IDI1
	PPA1		TROVE2
	PDIA4		ACTR1B
	C17ORF49		AP3M1
	RPS14		HK2
	ATIC		RRM2
	CAST		COG5
	PSMB10		SLC4A1AP
	TXNDC17		COPS8
	ATP1B3		RASSF2
	DDX3X		IAH1
	CRKL		TOP2A
	ANP32B		AIMP1
	NUP62		DNAJC2
	HNRNPL		TPK1
	SERPINB12		MTHFS
	RPL26L1		IPO7
	FLNA		STRBP
	BAX		HELLS
	NANS		GTF3C4
	RPS26P11		EIF2A
	FKBP1A		FANCI
	EIF3G		TUBG1
	EEF1A1P5		NCBP1
	PRKCA		LRRC40
	DNAH5		NCAPD2
	PITPNB		CRYZ
	MAT2A		ETS1
	PEPD		EDC4
	PAK2		ASNS
	EEF1G		WBP2
	WASF2		UBAP2L
	GARS		ISG20
	FAM49B		CDKN2AIP
	UBC		WDHD1
	PLSCR3		NIT1
	PSMB9		RABEP1
	HCLS1		CHD4
	RAB7A		PAPSS1
	S100A9		RELA
	CBR1		TRRAP
	RAB8A		ACAD10
	RPS27		AP3D1
	SNRPD2		PRKACG
	CTSC		OGFR
	H2AFY		KIF15
			CDC73
			ADSL
			PPP4C
			DR1
			NFATC2
			UBXN1
			NFATC2IP
			MSH2
			CYLD
			HIF1AN
			PKN1
			WTAP
			ARL3
			RRM1
			NEDD8
			THOC6
			APOBEC3C
			RRP12
			DSCR3
			PPAT
			THUMPD1
			UBA2
			IFI35
			GBF1
			ZC3H11A
			TUBG2
			VCL
			RNASEH2A
			PPP2R5D
			WDR5
			STAT2
			RNF40
			SRSF9
			PDCD11
			ARHGEF6
			KLC1
			GALE
			NT5C2
			TBC1D10B
			HIST2H3PS2
			AKAP13
			FLG
			ECM29
			BCCIP
			TCEB2
			ILKAP
			RBBP5
			NIT2
			HBS1L
			CUL2
			PDS5A
			SNX1
			HSPA1B
			DDX23
			ARFGEF1
			TRAPPC4
			ZFR
			NOLC1
			HNRNPLL
			TKFC
			MAPK15
			CUL4A
			AKT1
			SART3
			UPP1
			APOBEC3G
			APOA1BP
			TSR1
			SEPTIN8
			WDR18
			RSRC2
			ORM2
			POLR2C
			CNP
			YBX3
			RAD21
			EIF2S2
			CKAP5
			UCHL5
			ANK3
			C12ORF43
			SLFN5
			ABHD14A-ACY1
			MARS
			CLIP1
			SREK1
			RARS
			SMARCA2
			NUMA1
			SAMD9
			NAA25
			GSK3A
			SUPT6H
			YKT6
			GMDS
			EXOSC6
			PAF1
			GMPS
			ADPRHL2
			SPAG7
			EIF4G2
			MAP4K4
			GTF3C1
			CES4A
			CDC5L
			TBCD
			TATDN1
			ARAF
			SNRNP27
			DCTN2
			CLNS1A
			UHRF1
			DBR1
			PANK4
			MGEA5
			UBR7
			WNK1
			GSDMD
			OLA1
			TOE1
			PMM2
			GATAD2B
			HSP90AB4P
			HMGA1
			REXO2
			RANBP2
			LIG3
			UAP1
			NAGK
			STK38
			APBB1IP
			ESPN
			GABARAPL2
			TRIM25
			SCAF11
			UNC45A
			PGD
			UBE2Q1
			GIT2
			DHX36
			NCAPG
			NUDCD1
			APPL1
			CUTA
			WAC
			IWS1
			FDPS
			TMF1
			PNPO
			STXBP3
			ALDH9A1
			TTC1
			SMARCE1
			VRK1
			STK17B
			AARS
			PAPOLB
			TRAP1
			WAPAL
			NDRG3
			VAV1
			TMA7
			RPS6KA3
			NUSAP1
			LANCL1
			PPWD1
			HDAC6
			FAM21C
			SNX17
			RANGAP1
			XPO5
			PDE12
			TOP1
			PCIF1
			MPST
