# Supplementary material for: T-cell trans-synaptic vesicles are distinct and carry greater effector content than constitutive extracellular vesicles
Source: Nat Commun. 2022 Jun 16;13:3460. doi: 10.1038/s41467-022-31160-3 (PMC9203538; doi:10.1038/s41467-022-31160-3)
Supplement: Supplementary file 9 — Source Data [file 41467_2022_31160_MOESM9_ESM.zip › Source Data/Supplementary Fig 9c Source Data.xlsx]

## Sheet: 9c-TH S0
gene	exp
hsa-miR-1246	914532	*RED depicts enriched miRs
hsa-miR-1290	55267
hsa-miR-4791	17637.1
hsa-miR-10400-5p	3865.67
hsa-miR-1248	2053.64
hsa-miR-3609	1208.02
hsa-miR-1291	483.209
hsa-miR-6724-5p	362.406
hsa-miR-320a-5p	362.406
hsa-miR-770-5p	362.406
hsa-miR-4778-3p	241.604
hsa-miR-3976	241.604
hsa-miR-6075	241.604
hsa-miR-494-3p	241.604
hsa-miR-12136	241.604
hsa-miR-6882-5p	120.802
hsa-miR-3141	120.802
hsa-miR-520a-3p	120.802
hsa-miR-625-3p	120.802
hsa-miR-6887-5p	120.802
hsa-miR-601	120.802
hsa-miR-3675-3p	120.802
hsa-miR-1909-3p	120.802
hsa-miR-3615	120.802
hsa-miR-4785	120.802
hsa-miR-514a-3p	120.802
hsa-miR-455-5p	120.802
hsa-let-7e-5p	120.802
hsa-miR-216b-5p	120.802
hsa-miR-6734-5p	120.802
hsa-miR-299-3p	120.802
hsa-miR-6739-5p	120.802
hsa-miR-222-3p	120.802
hsa-miR-4485-3p	120.802
hsa-miR-193a-3p	120.802
hsa-miR-4673	120.802
hsa-miR-548d-5p	24.1604
hsa-miR-548ak	12.0802
hsa-miR-548bb-5p	12.0802
hsa-miR-548ab	12.0802
hsa-miR-548ad-5p	12.0802
hsa-miR-548w	12.0802
hsa-miR-548n	12.0802
hsa-miR-548ae-5p	12.0802
hsa-miR-548ay-5p	12.0802

## Sheet: 9c-TH S1
gene	exp
hsa-miR-92a-3p	141955	*RED depicts enriched miRs
hsa-miR-21-5p	114651
hsa-miR-1246	59820.9
hsa-let-7g-5p	32435.4
hsa-miR-423-3p	26424
hsa-miR-320a-3p	24631.8
hsa-let-7a-5p	23737.5
hsa-miR-191-5p	22166.8
hsa-miR-423-5p	22020
hsa-miR-150-5p	20552
hsa-let-7f-5p	19084
hsa-miR-25-3p	14826.8
hsa-miR-30d-5p	13432.2
hsa-let-7i-5p	13358.8
hsa-miR-26a-5p	10569.6
hsa-miR-1307-3p	9835.58
hsa-miR-146b-5p	8734.59
hsa-miR-210-3p	8073.99
hsa-let-7b-5p	7193.19
hsa-miR-7-5p	6312.39
hsa-let-7d-5p	6275.69
hsa-miR-146a-5p	6238.99
hsa-miR-20a-5p	5994.32
hsa-miR-103a-3p	5431.59
hsa-miR-93-5p	5431.59
hsa-miR-1290	4917.79
hsa-miR-17-5p	4893.33
hsa-miR-30c-5p	4844.39
hsa-miR-222-3p	4403.99
hsa-miR-221-3p	4257.19
hsa-miR-484	4110.39
hsa-miR-106b-3p	3963.59
hsa-miR-142-5p	3669.99
hsa-miR-5100	3376.39
hsa-miR-29a-3p	3376.39
hsa-miR-342-3p	3229.59
hsa-miR-150-3p	3082.8
hsa-miR-30e-5p	3082.8
hsa-miR-4488	3082.8
hsa-miR-140-3p	3082.8
hsa-miR-1275	3082.8
hsa-miR-125a-5p	2936
hsa-miR-330-3p	2789.2
hsa-let-7d-3p	2789.2
hsa-miR-744-5p	2789.2
hsa-miR-4443	2789.2
hsa-miR-24-3p	2789.2
hsa-miR-197-3p	2642.4
hsa-miR-363-3p	2495.6
hsa-miR-92b-3p	2495.6
hsa-miR-99b-5p	2202
hsa-miR-28-3p	2055.2
hsa-miR-328-3p	1908.4
hsa-miR-128-3p	1908.4
hsa-miR-486-5p	1761.6
hsa-miR-342-5p	1614.8
hsa-miR-361-3p	1614.8
hsa-miR-1260b	1541.4
hsa-miR-1260a	1541.4
hsa-miR-941	1468
hsa-miR-378a-3p	1468
hsa-miR-181a-5p	1468
hsa-miR-148a-3p	1321.2
hsa-miR-186-5p	1321.2
hsa-miR-20b-5p	1223.33
hsa-miR-1248	1174.4
hsa-miR-26b-5p	1174.4
hsa-miR-12136	1174.4
hsa-let-7c-5p	1086.32
hsa-miR-1268a	1052.06
hsa-miR-625-3p	1027.6
hsa-miR-16-5p	1027.6
hsa-miR-4508	1027.6
hsa-miR-1301-3p	1027.6
hsa-miR-3960	1027.6
hsa-miR-142-3p	1027.6
hsa-miR-320b	966.432
hsa-miR-27a-3p	954.198
hsa-miR-23a-3p	954.198
hsa-miR-30e-3p	880.799
hsa-miR-5701	880.799
hsa-miR-19b-3p	880.799
hsa-miR-27b-3p	807.399
hsa-miR-339-5p	733.999
hsa-miR-629-5p	733.999
hsa-miR-185-5p	733.999
hsa-miR-766-3p	733.999
hsa-miR-1291	733.999
hsa-miR-3615	733.999
hsa-miR-320c	623.899
hsa-miR-98-5p	616.559
hsa-miR-181b-5p	587.199
hsa-miR-10400-5p	587.199
hsa-miR-874-3p	587.199
hsa-miR-365a-5p	587.199
hsa-miR-4449	587.199
hsa-miR-101-3p	587.199
hsa-miR-1268b	562.732
hsa-miR-192-5p	440.399
hsa-miR-151a-3p	440.399
hsa-miR-4497	440.399
hsa-miR-760	440.399
hsa-miR-210-5p	440.399
hsa-miR-361-5p	440.399
hsa-miR-16-2-3p	440.399
hsa-miR-1908-5p	440.399
hsa-miR-7977	440.399
hsa-miR-5684	440.399
hsa-miR-425-5p	440.399
hsa-miR-194-5p	440.399
hsa-miR-3182	440.399
hsa-miR-200c-3p	440.399
hsa-miR-501-3p	440.399
hsa-miR-4791	440.399
hsa-miR-671-5p	440.399
hsa-miR-23b-3p	366.999
hsa-miR-10a-5p	293.6
hsa-miR-1249-3p	293.6
hsa-miR-3141	293.6
hsa-miR-671-3p	293.6
hsa-miR-132-3p	293.6
hsa-miR-130b-5p	293.6
hsa-miR-95-3p	293.6
hsa-miR-7704	293.6
hsa-miR-769-5p	293.6
hsa-miR-4284	293.6
hsa-miR-139-5p	293.6
hsa-miR-200b-3p	293.6
hsa-miR-296-3p	293.6
hsa-miR-152-3p	293.6
hsa-miR-4301	293.6
hsa-miR-921	293.6
hsa-miR-3195	293.6
hsa-let-7e-5p	293.6
hsa-miR-92b-5p	293.6
hsa-miR-877-5p	293.6
hsa-miR-6869-5p	293.6
hsa-miR-106b-5p	293.6
hsa-miR-6765-3p	293.6
hsa-miR-15b-5p	293.6
hsa-miR-425-3p	293.6
hsa-miR-106a-5p	220.2
hsa-miR-25-5p	146.8
hsa-miR-532-5p	146.8
hsa-miR-374a-3p	146.8
hsa-miR-6877-5p	146.8
hsa-miR-3142	146.8
hsa-miR-143-3p	146.8
hsa-miR-328-5p	146.8
hsa-miR-2113	146.8
hsa-miR-3667-3p	146.8
hsa-miR-29b-3p	146.8
hsa-miR-3138	146.8
hsa-miR-6891-5p	146.8
hsa-miR-30c-1-3p	146.8
hsa-miR-532-3p	146.8
hsa-miR-32-3p	146.8
hsa-miR-184	146.8
hsa-miR-3916	146.8
hsa-miR-92a-1-5p	146.8
hsa-miR-629-3p	146.8
hsa-miR-1273h-5p	146.8
hsa-miR-3529-5p	146.8
hsa-miR-29b-1-5p	146.8
hsa-miR-140-5p	146.8
hsa-miR-7848-3p	146.8
hsa-miR-126-3p	146.8
hsa-miR-1271-5p	146.8
hsa-miR-27a-5p	146.8
hsa-miR-221-5p	146.8
hsa-miR-1183	146.8
hsa-miR-148b-3p	146.8
hsa-miR-619-5p	146.8
hsa-miR-3605-3p	146.8
hsa-miR-6763-3p	146.8
hsa-miR-185-3p	146.8
hsa-miR-6764-5p	146.8
hsa-miR-4326	146.8
hsa-miR-4286	146.8
hsa-miR-331-3p	146.8
hsa-miR-3651	146.8
hsa-miR-215-5p	146.8
hsa-miR-383-3p	146.8
hsa-miR-6735-5p	146.8
hsa-miR-4517	146.8
hsa-miR-4516	146.8
hsa-miR-203a-3p	146.8
hsa-miR-548l	146.8
hsa-miR-4485-3p	146.8
hsa-miR-4274	146.8
hsa-miR-766-5p	146.8
hsa-miR-378c	146.8
hsa-miR-6511b-3p	146.8
hsa-miR-4500	146.8
hsa-miR-4466	146.8
hsa-miR-181d-5p	146.8
hsa-miR-1-3p	146.8
hsa-miR-1306-5p	146.8
hsa-miR-7111-5p	146.8
hsa-miR-19a-3p	146.8
hsa-miR-28-5p	146.8
hsa-miR-3150a-5p	146.8
hsa-miR-106a-3p	146.8
hsa-miR-5001-5p	146.8
hsa-miR-30b-5p	146.8
hsa-miR-1908-3p	146.8
hsa-miR-1306-3p	146.8
hsa-miR-598-3p	146.8
hsa-miR-454-3p	146.8
hsa-miR-627-3p	146.8
hsa-miR-3178	146.8
hsa-miR-3135b	146.8
hsa-miR-193b-5p	146.8
hsa-miR-4446-3p	146.8
hsa-miR-616-3p	146.8
hsa-miR-345-5p	146.8
hsa-miR-107	146.8
hsa-miR-363-5p	146.8
hsa-miR-652-3p	146.8
hsa-miR-146b-3p	146.8
hsa-miR-6865-5p	146.8
hsa-miR-3168	146.8
hsa-miR-542-3p	146.8
hsa-miR-4429	146.8
hsa-miR-12135	146.8
hsa-miR-877-3p	146.8
hsa-miR-18a-3p	146.8
hsa-miR-767-3p	146.8
hsa-miR-1292-5p	146.8
hsa-miR-1226-3p	146.8
hsa-miR-365a-3p	73.3999
hsa-miR-30a-5p	73.3999
hsa-miR-365b-3p	73.3999
hsa-miR-320d	36.6999
hsa-miR-320e	18.35

## Sheet: 9c-CTL S0
gene	exp
hsa-miR-1246	916063	*RED depicts enriched miRs
hsa-miR-92a-3p	10553.4
hsa-miR-21-5p	9941.77
hsa-miR-7704	6152.53
hsa-miR-1290	4242.95
hsa-let-7g-5p	3260.74
hsa-miR-423-5p	3061.31
hsa-miR-3960	2911.73
hsa-let-7a-5p	2693.85
hsa-miR-150-5p	2572.69
hsa-miR-146b-5p	2458.02
hsa-let-7f-5p	2231
hsa-miR-423-3p	2173.83
hsa-miR-155-5p	2104.02
hsa-let-7i-5p	1894.62
hsa-miR-320a-3p	1446.08
hsa-miR-191-5p	1186.63
hsa-miR-146a-5p	1141.76
hsa-miR-26a-5p	1017.11
hsa-miR-25-3p	917.395
hsa-miR-30d-5p	827.649
hsa-let-7b-5p	766.324
hsa-miR-222-3p	658.131
hsa-miR-181a-5p	648.159
hsa-miR-10400-5p	568.386
hsa-miR-125a-5p	538.471
hsa-let-7d-5p	534.316
hsa-miR-320b	498.964
hsa-miR-484	498.584
hsa-miR-142-5p	408.839
hsa-miR-3609	398.867
hsa-miR-342-5p	388.896
hsa-miR-148a-3p	378.924
hsa-miR-210-3p	368.952
hsa-miR-92b-3p	365.628
hsa-miR-30c-5p	365.628
hsa-miR-7-5p	358.98
hsa-miR-363-3p	339.037
hsa-miR-4488	339.037
hsa-miR-24-3p	309.122
hsa-miR-26b-5p	289.179
hsa-miR-1307-3p	289.179
hsa-miR-221-3p	269.235
hsa-miR-28-3p	269.235
hsa-miR-744-5p	259.264
hsa-miR-1248	249.292
hsa-miR-941	249.292
hsa-miR-128-3p	249.292
hsa-miR-4497	239.32
hsa-miR-27a-3p	239.32
hsa-let-7d-3p	239.32
hsa-let-7c-5p	230.346
hsa-miR-140-3p	229.349
hsa-miR-4516	219.377
hsa-miR-150-3p	209.405
hsa-miR-1-3p	209.405
hsa-miR-181b-5p	199.434
hsa-miR-342-3p	199.434
hsa-miR-30e-5p	189.462
hsa-miR-186-5p	169.519
hsa-miR-1291	169.519
hsa-miR-142-3p	169.519
hsa-miR-184	159.547
hsa-miR-20b-5p	159.547
hsa-miR-197-3p	159.547
hsa-miR-93-5p	159.547
hsa-miR-1260b	154.561
hsa-miR-1260a	154.561
hsa-miR-486-5p	149.575
hsa-miR-4449	149.575
hsa-miR-99b-5p	149.575
hsa-miR-625-3p	139.604
hsa-miR-5701	139.604
hsa-miR-5100	139.604
hsa-miR-23a-3p	134.618
hsa-miR-3195	129.632
hsa-miR-4800-3p	129.632
hsa-miR-27a-5p	119.66
hsa-miR-148b-3p	119.66
hsa-miR-361-3p	119.66
hsa-miR-3976	119.66
hsa-miR-106b-3p	119.66
hsa-miR-22-3p	109.688
hsa-miR-103a-3p	109.688
hsa-miR-27b-3p	109.688
hsa-miR-1301-3p	109.688
hsa-miR-16-2-3p	99.7168
hsa-miR-130b-5p	89.7451
hsa-miR-20a-5p	89.7451
hsa-miR-16-5p	89.7451
hsa-miR-106a-5p	89.7451
hsa-miR-30e-3p	89.7451
hsa-miR-17-5p	89.7451
hsa-let-7e-5p	85.5903
hsa-miR-98-5p	79.7734
hsa-miR-3615	79.7734
hsa-miR-320c	73.5055
hsa-miR-1908-5p	69.8018
hsa-miR-10395-3p	59.8301
hsa-miR-425-5p	59.8301
hsa-miR-4791	59.8301
hsa-miR-29a-3p	59.8301
hsa-miR-629-5p	49.8584
hsa-miR-2110	49.8584
hsa-miR-7977	49.8584
hsa-miR-3196	49.8584
hsa-miR-200c-3p	49.8584
hsa-miR-101-3p	49.8584
hsa-miR-107	49.8584
hsa-miR-146b-3p	49.8584
hsa-miR-1268a	43.2106
hsa-miR-378a-3p	42.3796
hsa-miR-6502-5p	39.8867
hsa-miR-424-3p	39.8867
hsa-miR-4448	39.8867
hsa-miR-99b-3p	39.8867
hsa-miR-10a-5p	29.915
hsa-miR-339-5p	29.915
hsa-miR-589-5p	29.915
hsa-miR-132-3p	29.915
hsa-miR-330-3p	29.915
hsa-miR-328-3p	29.915
hsa-miR-221-5p	29.915
hsa-miR-3665	29.915
hsa-miR-4492	29.915
hsa-miR-100-5p	29.915
hsa-miR-1273h-3p	29.915
hsa-miR-34a-5p	29.915
hsa-miR-23a-5p	29.915
hsa-miR-361-5p	29.915
hsa-miR-4508	29.915
hsa-miR-152-3p	29.915
hsa-miR-28-5p	29.915
hsa-miR-4443	29.915
hsa-miR-374a-5p	29.915
hsa-miR-652-3p	29.915
hsa-miR-6088	29.915
hsa-miR-542-3p	29.915
hsa-miR-320d	25.6415
hsa-miR-25-5p	19.9434
hsa-miR-2861	19.9434
hsa-miR-6726-3p	19.9434
hsa-miR-185-5p	19.9434
hsa-miR-92a-1-5p	19.9434
hsa-miR-1273h-5p	19.9434
hsa-miR-192-5p	19.9434
hsa-miR-3907	19.9434
hsa-miR-4521	19.9434
hsa-miR-6786-3p	19.9434
hsa-miR-203a-3p	19.9434
hsa-miR-505-5p	19.9434
hsa-miR-3177-3p	19.9434
hsa-miR-99a-5p	19.9434
hsa-miR-15a-5p	19.9434
hsa-miR-92b-5p	19.9434
hsa-miR-877-5p	19.9434
hsa-miR-1908-3p	19.9434
hsa-miR-1281	19.9434
hsa-miR-3135b	19.9434
hsa-miR-19b-3p	19.9434
hsa-miR-1275	19.9434
hsa-miR-6516-3p	19.9434
hsa-miR-6773-5p	19.9434
hsa-miR-125b-5p	16.6195
hsa-miR-1268b	16.6195
hsa-miR-23b-3p	14.9575
hsa-miR-30b-5p	13.2956
hsa-miR-378c	12.4646
hsa-miR-1343-3p	9.97168
hsa-miR-1912-5p	9.97168
hsa-miR-676-5p	9.97168
hsa-miR-1285-3p	9.97168
hsa-miR-6895-5p	9.97168
hsa-miR-6767-5p	9.97168
hsa-miR-12116	9.97168
hsa-miR-330-5p	9.97168
hsa-miR-3142	9.97168
hsa-miR-1843	9.97168
hsa-miR-3141	9.97168
hsa-miR-2117	9.97168
hsa-miR-370-3p	9.97168
hsa-miR-29b-3p	9.97168
hsa-miR-6738-5p	9.97168
hsa-miR-18b-3p	9.97168
hsa-miR-626	9.97168
hsa-miR-7706	9.97168
hsa-miR-149-5p	9.97168
hsa-miR-4520-5p	9.97168
hsa-miR-3916	9.97168
hsa-miR-3187-3p	9.97168
hsa-miR-614	9.97168
hsa-miR-874-3p	9.97168
hsa-miR-4715-3p	9.97168
hsa-miR-122-5p	9.97168
hsa-miR-6756-3p	9.97168
hsa-miR-6851-5p	9.97168
hsa-miR-130b-3p	9.97168
hsa-miR-8089	9.97168
hsa-miR-10396a-5p	9.97168
hsa-miR-8082	9.97168
hsa-miR-760	9.97168
hsa-miR-6757-5p	9.97168
hsa-miR-206	9.97168
hsa-miR-3675-3p	9.97168
hsa-miR-185-3p	9.97168
hsa-miR-4804-5p	9.97168
hsa-miR-4666a-5p	9.97168
hsa-miR-3651	9.97168
hsa-miR-4718	9.97168
hsa-miR-4687-3p	9.97168
hsa-miR-3613-5p	9.97168
hsa-miR-940	9.97168
hsa-miR-4798-5p	9.97168
hsa-miR-3648	9.97168
hsa-miR-4485-3p	9.97168
hsa-miR-5696	9.97168
hsa-miR-509-3p	9.97168
hsa-miR-10396b-5p	9.97168
hsa-miR-200b-3p	9.97168
hsa-miR-10399-3p	9.97168
hsa-miR-4507	9.97168
hsa-miR-2467-3p	9.97168
hsa-miR-181d-5p	9.97168
hsa-miR-4301	9.97168
hsa-miR-4462	9.97168
hsa-miR-1247-3p	9.97168
hsa-miR-9901	9.97168
hsa-miR-5684	9.97168
hsa-miR-5699-3p	9.97168
hsa-miR-6735-3p	9.97168
hsa-miR-921	9.97168
hsa-miR-6812-5p	9.97168
hsa-miR-6787-3p	9.97168
hsa-miR-505-3p	9.97168
hsa-miR-4747-5p	9.97168
hsa-miR-1180-3p	9.97168
hsa-miR-378a-5p	9.97168
hsa-miR-3182	9.97168
hsa-miR-93-3p	9.97168
hsa-miR-106b-5p	9.97168
hsa-miR-942-5p	9.97168
hsa-miR-6731-3p	9.97168
hsa-miR-340-5p	9.97168
hsa-miR-6729-3p	9.97168
hsa-miR-454-3p	9.97168
hsa-miR-183-5p	9.97168
hsa-miR-212-5p	9.97168
hsa-miR-501-3p	9.97168
hsa-miR-15b-5p	9.97168
hsa-miR-6894-5p	9.97168
hsa-miR-3171	9.97168
hsa-miR-24-2-5p	9.97168
hsa-miR-194-3p	9.97168
hsa-miR-12136	9.97168
hsa-miR-4429	9.97168
hsa-miR-6871-3p	9.97168
hsa-miR-223-3p	9.97168
hsa-miR-576-3p	9.97168
hsa-miR-18a-3p	9.97168
hsa-miR-3940-3p	9.97168
hsa-miR-148a-5p	9.97168
hsa-miR-4433b-3p	9.97168
hsa-miR-1226-3p	9.97168
hsa-miR-6854-5p	9.97168
hsa-let-7a-3p	9.97168
hsa-miR-548k	4.98584
hsa-miR-378d	4.98584
hsa-miR-548av-5p	4.98584
hsa-miR-4324	3.32389

## Sheet: 9c-CTL S1
gene	exp
hsa-miR-1246	125984	*RED depicts enriched miRs
hsa-miR-92a-3p	122047
hsa-miR-155-5p	76620.2
hsa-miR-423-5p	37704.4
hsa-miR-423-3p	36190.2
hsa-let-7g-5p	35811.6
hsa-let-7a-5p	28104.2
hsa-let-7f-5p	26499.1
hsa-miR-320a-3p	24276.1
hsa-miR-191-5p	23016.4
hsa-let-7i-5p	19003.6
hsa-miR-150-5p	18927.9
hsa-miR-1307-3p	14688.1
hsa-miR-25-3p	12568.1
hsa-miR-30d-5p	12416.7
hsa-miR-146b-5p	11281
hsa-miR-7-5p	11053.9
hsa-miR-26a-5p	10902.5
hsa-let-7d-5p	8441.85
hsa-let-7b-5p	7147.18
hsa-miR-4488	6359.78
hsa-miR-103a-3p	6359.78
hsa-miR-1290	6208.36
hsa-miR-342-5p	5754.09
hsa-miR-142-5p	5754.09
hsa-miR-30c-5p	5754.09
hsa-miR-146a-5p	5526.95
hsa-miR-484	5148.39
hsa-miR-744-5p	4996.97
hsa-miR-30e-5p	4391.28
hsa-miR-20a-5p	4164.14
hsa-miR-210-3p	3785.58
hsa-miR-128-3p	3634.16
hsa-miR-181a-5p	3482.74
hsa-miR-221-3p	3331.31
hsa-miR-4443	3331.31
hsa-miR-150-3p	3179.89
hsa-let-7d-3p	3179.89
hsa-miR-342-3p	3028.47
hsa-miR-93-5p	3028.47
hsa-miR-378a-3p	2907.33
hsa-miR-222-3p	2877.04
hsa-miR-17-5p	2877.04
hsa-miR-26b-5p	2877.04
hsa-miR-27a-3p	2801.33
hsa-miR-29a-3p	2574.2
hsa-miR-92b-3p	2574.2
hsa-miR-148a-3p	2422.77
hsa-miR-5100	2422.77
hsa-miR-106b-3p	2271.35
hsa-miR-24-3p	2271.35
hsa-miR-320b	2216.55
hsa-miR-625-3p	2119.93
hsa-miR-140-3p	2119.93
hsa-miR-363-3p	1968.5
hsa-miR-1260b	1968.5
hsa-miR-1260a	1968.5
hsa-miR-3960	1968.5
hsa-miR-186-5p	1817.08
hsa-miR-1275	1817.08
hsa-miR-181b-5p	1665.66
hsa-miR-3615	1665.66
hsa-miR-1268a	1413.28
hsa-miR-361-3p	1362.81
hsa-miR-339-5p	1211.39
hsa-miR-197-3p	1211.39
hsa-miR-101-3p	1211.39
hsa-miR-330-3p	1059.96
hsa-miR-4516	1059.96
hsa-miR-20b-5p	1059.96
hsa-miR-7977	1059.96
hsa-miR-4791	1059.96
hsa-miR-671-5p	1059.96
hsa-let-7c-5p	938.825
hsa-miR-1248	908.54
hsa-miR-941	908.54
hsa-miR-769-5p	757.117
hsa-miR-185-5p	757.117
hsa-miR-361-5p	757.117
hsa-miR-30e-3p	757.117
hsa-miR-152-3p	757.117
hsa-miR-23a-3p	757.117
hsa-miR-3182	757.117
hsa-miR-142-3p	757.117
hsa-miR-1268b	706.642
hsa-miR-629-5p	605.694
hsa-miR-486-5p	605.694
hsa-miR-10400-5p	605.694
hsa-miR-1273h-5p	605.694
hsa-miR-328-3p	605.694
hsa-miR-3187-3p	605.694
hsa-miR-148b-3p	605.694
hsa-miR-4508	605.694
hsa-miR-28-5p	605.694
hsa-miR-98-5p	605.694
hsa-miR-1301-3p	605.694
hsa-miR-1291	605.694
hsa-miR-942-5p	605.694
hsa-miR-28-3p	605.694
hsa-miR-3609	605.694
hsa-miR-107	605.694
hsa-miR-320c	601.367
hsa-miR-27b-3p	529.982
hsa-miR-25-5p	454.27
hsa-miR-671-3p	454.27
hsa-miR-2110	454.27
hsa-miR-625-5p	454.27
hsa-miR-874-3p	454.27
hsa-miR-125a-5p	454.27
hsa-miR-221-5p	454.27
hsa-miR-92a-2-5p	454.27
hsa-miR-16-5p	454.27
hsa-miR-10395-3p	454.27
hsa-miR-425-5p	454.27
hsa-miR-194-5p	454.27
hsa-miR-99b-5p	454.27
hsa-miR-5701	454.27
hsa-miR-12136	454.27
hsa-miR-378c	333.131
hsa-miR-7704	302.847
hsa-miR-184	302.847
hsa-miR-140-5p	302.847
hsa-miR-126-3p	302.847
hsa-miR-27a-5p	302.847
hsa-miR-22-3p	302.847
hsa-miR-6724-5p	302.847
hsa-miR-766-5p	302.847
hsa-miR-4301	302.847
hsa-miR-2277-5p	302.847
hsa-miR-10401-3p	302.847
hsa-miR-921	302.847
hsa-miR-766-3p	302.847
hsa-miR-4449	302.847
hsa-miR-877-5p	302.847
hsa-miR-200c-3p	302.847
hsa-miR-6765-3p	302.847
hsa-miR-3179	302.847
hsa-miR-15b-5p	302.847
hsa-miR-374a-5p	302.847
hsa-miR-30b-3p	302.847
hsa-miR-18a-3p	302.847
hsa-miR-132-5p	302.847
hsa-miR-320d	237.951
hsa-miR-106a-5p	227.135
hsa-miR-3180-3p	216.319
hsa-miR-1343-3p	151.423
hsa-miR-532-5p	151.423
hsa-miR-1249-3p	151.423
hsa-miR-32-5p	151.423
hsa-miR-330-5p	151.423
hsa-miR-374b-5p	151.423
hsa-miR-503-5p	151.423
hsa-miR-3679-5p	151.423
hsa-miR-195-3p	151.423
hsa-miR-663b	151.423
hsa-miR-126-5p	151.423
hsa-miR-132-3p	151.423
hsa-miR-130b-5p	151.423
hsa-miR-6855-5p	151.423
hsa-miR-6891-5p	151.423
hsa-miR-7706	151.423
hsa-miR-92a-1-5p	151.423
hsa-miR-374b-3p	151.423
hsa-miR-122-5p	151.423
hsa-miR-21-3p	151.423
hsa-miR-130b-3p	151.423
hsa-miR-365a-5p	151.423
hsa-miR-4535	151.423
hsa-miR-4497	151.423
hsa-miR-760	151.423
hsa-miR-4492	151.423
hsa-miR-3605-3p	151.423
hsa-miR-1273h-3p	151.423
hsa-miR-4521	151.423
hsa-miR-4286	151.423
hsa-miR-331-3p	151.423
hsa-miR-6809-5p	151.423
hsa-miR-203a-3p	151.423
hsa-miR-505-5p	151.423
hsa-miR-3177-3p	151.423
hsa-miR-16-2-3p	151.423
hsa-miR-10399-3p	151.423
hsa-miR-378f	151.423
hsa-miR-4507	151.423
hsa-miR-296-3p	151.423
hsa-miR-181d-5p	151.423
hsa-miR-1255a	151.423
hsa-miR-1-3p	151.423
hsa-miR-1277-5p	151.423
hsa-miR-1908-5p	151.423
hsa-miR-19a-3p	151.423
hsa-miR-3195	151.423
hsa-miR-450a-2-3p	151.423
hsa-miR-6816-3p	151.423
hsa-miR-4800-3p	151.423
hsa-miR-378a-5p	151.423
hsa-miR-223-5p	151.423
hsa-miR-432-5p	151.423
hsa-miR-18a-5p	151.423
hsa-miR-598-3p	151.423
hsa-miR-338-5p	151.423
hsa-miR-23b-3p	151.423
hsa-miR-501-3p	151.423
hsa-miR-4713-3p	151.423
hsa-miR-4783-3p	151.423
hsa-miR-19b-3p	151.423
hsa-miR-3614-3p	151.423
hsa-miR-24-2-5p	151.423
hsa-miR-146b-3p	151.423
hsa-miR-1237-3p	151.423
hsa-miR-3168	151.423
hsa-miR-542-3p	151.423
hsa-miR-223-3p	151.423
hsa-miR-877-3p	151.423
hsa-miR-3940-3p	151.423
hsa-miR-99b-3p	151.423
hsa-miR-6501-5p	151.423
hsa-miR-1226-3p	151.423
hsa-let-7a-3p	151.423
hsa-miR-15b-3p	151.423
hsa-miR-6894-3p	151.423
hsa-miR-3180	86.5276
hsa-miR-4520-2-3p	75.7117
hsa-miR-4520-3p	75.7117
hsa-miR-320e	75.7117
hsa-miR-378d	60.5694
hsa-let-7e-5p	37.8558
hsa-miR-378e	30.2847
